# Supplementary material for: Enhanced mammalian genome editing by new Cas12a orthologs with optimized crRNA scaffolds
Source: Genome Biol. 2019 Feb 5;20:15. doi: 10.1186/s13059-019-1620-8 (PMC6362571; doi:10.1186/s13059-019-1620-8)
Supplement: Supplementary file 3 — Table S1. Oligonucleotides (oligos) for Cas12a gene synthesis. (XLSX 81 kb) [file 13059_2019_1620_MOESM3_ESM.xlsx]

## Sheet: AbCas12a
Name	Sequence 5'-3'	bp
AbCas12a-1-1	CCCAAGAAGAAGAGGAAGGTTCCCGGGATGTTCAGCCTGGACTACTTCAGCCTG	54
AbCas12a-1-2	GGTGTTGTAGATGTCGATGTAGCGCTGGCTCAGGGTCAGGCTGAAGTAGTCCAGGCTG	58
AbCas12a-1-3	AGCGCTACATCGACATCTACAACACCATGATCGGCGGCAACACCCTGGCCGA	52
AbCas12a-1-4	GTTGATGTTCTCGTTGATGCCCTGCACCTTGGTGCCGTCGGCCAGGGTGTTGCCGCC	57
AbCas12a-1-5	TGCAGGGCATCAACGAGAACATCAACATCTACCGCCAGAAGAACAACATCGACC	54
AbCas12a-1-6	AGGGGCTTCAGGGTGGGCAGGTTCTTGCGGTCGATGTTGTTCTTCTGGCGG	51
AbCas12a-1-7	CTGCCCACCCTGAAGCCCCTGCACAAGCAGCTGCTGAGCGACCGCGAGACC	51
AbCas12a-1-8	TGGTCTTGAAGGCCTCGGGGATCCAGCTCAGGGTCTCGCGGTCGCTCAGCA	51
AbCas12a-1-9	CCCCGAGGCCTTCAAGACCAAGGAGGAGGTGGTGGGCGCCATCGAGGACTT	51
AbCas12a-1-10	GTCGCAGCACTTGAAGCTGATGATGTTGTTCTTGTAGAAGTCCTCGATGGCGCCCAC	57
AbCas12a-1-11	ACATCATCAGCTTCAAGTGCTGCGACAACATCGTGGACATCACCAAGCAGTTCATC	56
AbCas12a-1-12	CTCGTAGTCCTCGTTCAGGCTGAAGATGTCGATGAACTGCTTGGTGATGTCCACG	55
AbCas12a-1-13	TTCAGCCTGAACGAGGACTACGAGCTGAACAAGATCTTCATCAAGAACGACATCAGCAT	59
AbCas12a-1-14	CTTGAAGATGTCCTGGCTGATGCTGGTGATGCTGATGTCGTTCTTGATGAAGATCT	56
AbCas12a-1-15	CAGCATCAGCCAGGACATCTTCAAGGACTACCGCATCATCAAGGAGGCCCTG	52
AbCas12a-1-16	GGCCTTGGGGTTCTCGTTGATGTGCTTCTGCCACAGGGCCTCCTTGATGATGCG	54
AbCas12a-1-17	ACATCAACGAGAACCCCAAGGCCGCCAAGAGCAAGGACCTGACCGGCGACA	51
AbCas12a-1-18	CTGAAGAAGCTGTTCTTGCGGCTGAAGTACTTCTCCTTGTCGCCGGTCAGGTCCTTG	57
AbCas12a-1-19	TTCAGCCGCAAGAACAGCTTCTTCAGCTTCGAGGAGATCATCAGCAGCCTGAAGC	55
AbCas12a-1-20	GCTGAACAGGTCGATCTTGCGGCCCATCAGCTTCAGGCTGCTGATGATCTCCT	53
AbCas12a-1-21	CCGCAAGATCGACCTGTTCAGCTACTTCAAGGACAACGTGGAGTACCGCGC	51
AbCas12a-1-22	CTTCTGCCACTTGATGAAGGTGGTCTCGATGCTGTGGGCGCGGTACTCCACGTTGTC	57
AbCas12a-1-23	AGACCACCTTCATCAAGTGGCAGAAGAACAAGAACGACAAGAAGACCACCAAGGAG	56
AbCas12a-1-24	TGCAGGTTCAGGATGTTGTCCAGCAGCTCCTTGGTGGTCTTCTTGTCGTTC	51
AbCas12a-2-1	GACAACATCCTGAACCTGCAGCGCGTGCTGAAGCCCCTGTACCTGAAGGCCG	52
AbCas12a-2-2	TGTCGAAGATGCTGTAGAACAGGATGTCCTTCTCCACCTCGGCCTTCAGGTACAGGGGC	59
AbCas12a-2-3	ACATCCTGTTCTACAGCATCTTCGACATCTACTTCGAGAGCCTGAACGAGATCGTG	56
AbCas12a-2-4	CTCGAAGTCGCGCACCTTGTTGTACAGCTTCACGATCTCGTTCAGGCTCTCGAA	54
AbCas12a-2-5	ACAACAAGGTGCGCGACTTCGAGAGCAAGAAGCCCTACAGCCTGGAGAAGTTC	53
AbCas12a-2-6	CTCAGCAGGGTGCTGTTCTGGAAGTTCAGCTTGAACTTCTCCAGGCTGTAGGGC	54
AbCas12a-2-7	TTCCAGAACAGCACCCTGCTGAGCGGCTGGGACGTGAACAAGGAGCCCGACAAC	54
AbCas12a-2-8	GGCCGTCCTTCTTCAGCAGGATGCTGGTGTTGTCGGGCTCCTTGTTCACGT	51
AbCas12a-2-9	CCTGCTGAAGAAGGACGGCCTGTACTACCTGGGCATCATGGACAAGAAGCACAACC	56
AbCas12a-2-10	CCTTGCTGCTCTCCAGGTTCTTGAACACGCGGTTGTGCTTCTTGTCCATGATGCC	55
AbCas12a-2-11	TCAAGAACCTGGAGAGCAGCAAGGGCGGCTACGAGAAGATCGAGTACAAGCTGCTG	56
AbCas12a-2-12	CCTTGGGCAGCATCTTGTTGGGGCCGCTCAGCAGCTTGTACTCGATCTTCTCG	53
AbCas12a-2-13	CCCAACAAGATGCTGCCCAAGGTGTTCTTCAGCAACAAGAGCATCGGCTACTACAAC	57
AbCas12a-2-14	ACTTCTCCAGCAGGGCGGGGCTGGGGTTGTAGTAGCCGATGCTCTTGTTGC	51
AbCas12a-2-15	CCCCGCCCTGCTGGAGAAGTACAAGAGCGGCGTGCACAAGAAGGGCGAGAGC	52
AbCas12a-2-16	GTCGATCAGCTCGTGGCAGAAGTTCAGGTCGAAGCTCTCGCCCTTCTTGTGCAC	54
AbCas12a-2-17	ACTTCTGCCACGAGCTGATCGACTTCTTCAAGGCCAGCATCGACAAGCACG	51
AbCas12a-2-18	TGGTGTCGCTGAACTTGAAGTTGAAGTTCTTCCAGTCCTCGTGCTTGTCGATGCTGGCC	59
AbCas12a-2-19	AACTTCAACTTCAAGTTCAGCGACACCAGCGAGTACGCCGACATCAGCGGC	51
AbCas12a-2-20	TGTAGCCCTGCTGCTCCACCTCGCGGTAGAAGCCGCTGATGTCGGCGTACT	51
AbCas12a-2-21	GGTGGAGCAGCAGGGCTACAAGATCACCTTCAAGAACATCGACGAGGAGTTCATCAACA	59
AbCas12a-2-22	GGTACAGCTTGCCCTCGTTGATCAGGGTGTTGATGAACTCCTCGTCGATGTTCTT	55
AbCas12a-2-23	TGATCAACGAGGGCAAGCTGTACCTGTTCCAGATCTACAACAAGGACTTCAGCACCTTC	59
AbCas12a-2-24	TGCAGGTTCTTGGTGCCCTTGCTGAAGGTGCTGAAGTCCTTGTTGTAGATC	51
AbCas12a-3-1	AAGGGCACCAAGAACCTGCACACCCTGTACTGGGAGATGATCTTCAACGAGGAGAACC	58
AbCas12a-3-2	GCCGTTCAGCTTGTACACCACGTTCTTCAGGTTCTCCTCGTTGAAGATCATCTCC	55
AbCas12a-3-3	ACGTGGTGTACAAGCTGAACGGCGAGGCCGAGATCTTCTACCGCAAGAAGAGCATCG	57
AbCas12a-3-4	GCCGTACTTCATCTTGTCCTCGCTGTACTCGATGCTCTTCTTGCGGTAGAAGATC	55
AbCas12a-3-5	AGCGAGGACAAGATGAAGTACGGCCACCACTACGAGGAGCTGAAGGACAAGTTCAAC	57
AbCas12a-3-6	GGTGAAGCGCTTGTCCTTGATGATGGGGTAGTTGAACTTGTCCTTCAGCTCCTCGT	56
AbCas12a-3-7	CATCATCAAGGACAAGCGCTTCACCATGGACAAGTTCCAGTTCCACGTGCCCATC	55
AbCas12a-3-8	GCGGCCGGTGGCCTTGAAGTTCATGGTGATGGGCACGTGGAACTGGAACTT	51
AbCas12a-3-9	ACTTCAAGGCCACCGGCCGCAGCTACATCAACGAGGAGGTGAACGACTTCCTG	53
AbCas12a-3-10	GCCGATGATCTTCACGTCCTTGCTGTTCTGGCGCAGGAAGTCGTTCACCTCCTCG	55
AbCas12a-3-11	AGCAAGGACGTGAAGATCATCGGCATCAACCGCGGCGAGCGCCACCTGATC	51
AbCas12a-3-12	GATCTCGCCCTTGGCGTTGATCATGGTCAGGTAGATCAGGTGGCGCTCGCCGC	53
AbCas12a-3-13	GATCAACGCCAAGGGCGAGATCATCCAGCAGTACAGCCTGAACGAGATCGTGAACAG	57
AbCas12a-3-14	TTGTAGTTCACGGTGAAGTTCTTGTTGTTGTAGCTGTTCACGATCTCGTTCAGGCTGTA	59
AbCas12a-3-15	ACAACAAGAACTTCACCGTGAACTACAACGAGAAGCTGAGCAAGAAGGAGGGC	53
AbCas12a-3-16	CCCCAGTTCTCGCGGGCGATGGCGCGCTCGCCCTCCTTCTTGCTCAGCTTC	51
AbCas12a-3-17	ATCGCCCGCGAGAACTGGGGCGTGGTGGAGAACATCAAGGAGCTGAAGGAGGGC	54
AbCas12a-3-18	CTGATGGTGTGGATGGCGTGGCTCAGGTAGCCCTCCTTCAGCTCCTTGATGT	52
AbCas12a-3-19	CCACGCCATCCACACCATCAGCAACCTGATCGTGGAGAACAACGCCATCGTGG	53
AbCas12a-3-20	CGCGCTTGAACTCGAAGTTCAGGTCCTCCAGCACCACGATGGCGTTGTTCTCCAC	55
AbCas12a-3-21	ACCTGAACTTCGAGTTCAAGCGCGAGCGCCTGAAGGTGGAGAAGAGCATCTACCAG	56
AbCas12a-3-22	GTTCAGCTTGTCGATCAGCATCTTCTCGAACTTCTGGTAGATGCTCTTCTCCACCTTC	58
AbCas12a-3-23	GAGAAGATGCTGATCGACAAGCTGAACTACCTGGTGGACAAGAAGAAGGACATCAACG	58
AbCas12a-3-24	GGGCCTTCAGCAGGCCGCCGTTCTCGTTGATGTCCTTCTTCTTGTCCACCA	51
AbCas12a-4-1	CGGCGGCCTGCTGAAGGCCCTGCAGCTGACCAACAAGTTCGAGAGCTTCGAGAAGATCG	59
AbCas12a-4-2	CACGAAGAACAGGAAGCCGTTCTGCTTGCCGATCTTCTCGAAGCTCTCGAACTTGT	56
AbCas12a-4-3	CAGAACGGCTTCCTGTTCTTCGTGAACGCCTGGAACATCACCAAGATCTGCCCC	54
AbCas12a-4-4	GGTGTCGAACAGGCTCACGAAGCCGGTCACGGGGCAGATCTTGGTGATGTTCC	53
AbCas12a-4-5	CTTCGTGAGCCTGTTCGACACCCGCTACCAGAGCGTGGACAAGGCCCGCGA	51
AbCas12a-4-6	CCTCGTTGTACTTGATGCTGTCGAACTTGCTGAAGAACTCGCGGGCCTTGTCCACGCT	58
AbCas12a-4-7	AGTTCGACAGCATCAAGTACAACGAGGAGAAGGAGCACTACGAGTTCGTGTTCG	54
AbCas12a-4-8	GTCCTTGGCCTTGTCGGTGAAGTTGCTGTAGTCGAACACGAACTCGTAGTGCTCC	55
AbCas12a-4-9	AACTTCACCGACAAGGCCAAGGACACCAAGACCAAGTGGACCGTGTGCAGC	51
AbCas12a-4-10	CGCTGTTGCGGAAGGTCTTGATGCGGGTGCCGTAGCTGCACACGGTCCACTTGG	54
AbCas12a-4-11	CATCAAGACCTTCCGCAACAGCGAGAAGAACAACAACTGGGACAACAAGACCGTGAG	57
AbCas12a-4-12	CAGCTTGCTCAGGTCCTCGGTGGGGCTCACGGTCTTGTTGTCCCAGTTGTT	51
AbCas12a-4-13	CCGAGGACCTGAGCAAGCTGCTGAAGAGCTGCGACCGCGACATCAAGGAGTTC	53
AbCas12a-4-14	CCACGAAGAACTCCTTCTTGTCCTGGCTGATGATGAACTCCTTGATGTCGCGGTCG	56
AbCas12a-4-15	CAGGACAAGAAGGAGTTCTTCGTGGAGCTGCTGGAGATCTTCAGCCTGATCGTGC	55
AbCas12a-4-16	CGATCTCGCTGTTGATGATGCTGTTCTTCATCTGCACGATCAGGCTGAAGATCTCCA	57
AbCas12a-4-17	GAACAGCATCATCAACAGCGAGATCGACTACATCATCAGCCCCGTGGCCAAC	52
AbCas12a-4-18	GCGAAGCGGCTGTCGAAGAACTCGCCGTTCTCGTTGGCCACGGGGCTGATGAT	53
AbCas12a-4-19	AGTTCTTCGACAGCCGCTTCGCCAACAGCAGCCTGCCCAAGAACGCCGACG	51
AbCas12a-4-20	CCCTTGCGGGCGGTGTTGTAGGCGGCGTTGGCGTCGGCGTTCTTGGGCAGG	51
AbCas12a-4-21	TACAACACCGCCCGCAAGGGCCTGATGCTGCTGGAGAAGATCCGCGACAGCG	52
AbCas12a-4-22	GGTGTTGGTGATCTTCATGTCGATCTTCTTGCCGATCTCGCTGTCGCGGATCTTCTCCA	59
AbCas12a-4-23	GAAGATCGACATGAAGATCACCAACACCGAGTGGCTGAACTTCGTGCAGGAGC	53
AbCas12a-4-24	GACTTTCCTCTTCTTCTTTGGGCTAGCGCGCTCCTGCACGAAGTTCAGCCA	51

## Sheet: ArCas12a
Name	Sequence 5'-3'	bp
ArCas12a-1-1	CCCAAGAAGAAGAGGAAGGTTCCCGGGAACAACGGCACAAACAATTTCCAGAACTTCAT	59
ArCas12a-1-2	CTCAGGGTCTTCTGGAGTGATGAAATGCCAATGAAGTTCTGGAAATTGTTTGTGCCG	57
ArCas12a-1-3	TTTCATCACTCCAGAAGACCCTGAGGAATGCCCTGACACCTACCGAGACAACC	53
ArCas12a-1-4	TCCTCCTTAATGATTCCGTTCTTCACAATGAATTGCTGGGTTGTCTCGGTAGGTGTCAG	59
ArCas12a-1-5	TGTGAAGAACGGAATCATTAAGGAGGACGAACTGAGAGGCGAGAACCGCCAG	52
ArCas12a-1-6	CCGCGATAGTAGTCGTCCATGATGTCTTTCAGGATCTGGCGGTTCTCGCCTCTCA	55
ArCas12a-1-7	ATCATGGACGACTACTATCGCGGTTTCATCTCCGAGACACTCAGCAGCATTGATG	55
ArCas12a-1-8	TTTCCATCTTCTCAAACAGAGATGTCCAATCAATATCATCAATGCTGCTGAGTGTCTCG	59
ArCas12a-1-9	GGACATCTCTGTTTGAGAAGATGGAAATCCAGCTGAAGAATGGCGACAACAAGGAC	56
ArCas12a-1-10	CCTTTCTCTTCTCTGCTTGCTCCTTAATGAGAGTGTCCTTGTTGTCGCCATTCTTCAG	58
ArCas12a-1-11	TAAGGAGCAAGCAGAGAAGAGAAAGGCTATCTACAAGAAGTTTGCAGACGACGATCG	57
ArCas12a-1-12	ACTTATCAGCTTTGCGCTAAACATATTCTTGAAGCGATCGTCGTCTGCAAACTTCTTGT	59
ArCas12a-1-13	AATATGTTTAGCGCAAAGCTGATAAGTGATATTCTCCCAGAGTTTGTGATTCACAACAA	59
ArCas12a-1-14	CTCTTCCTTCTCGCTGGCAGAATAGTTGTTGTTGTGAATCACAAACTCTGGGAGA	55
ArCas12a-1-15	ATTCTGCCAGCGAGAAGGAAGAGAAGACACAGGTCATCAAGCTCTTCTCTCGGTTTG	57
ArCas12a-1-16	GCCCGATTCTTGAAGTAATCTTTGAATGAGGTGGCAAACCGAGAGAAGAGCTTGATGAC	59
ArCas12a-1-17	ATTCAAAGATTACTTCAAGAATCGGGCAAATTGTTTCTCTGCCGATGACATCTCATC	57
ArCas12a-1-18	GGCGTTATCATTAACGATTCTGTGACAGGAGGAAGATGAGATGTCATCGGCAGAGAAAC	59
ArCas12a-1-19	TGTCACAGAATCGTTAATGATAACGCCGAAATCTTCTTCTCAAATGCCCTGGTGTAC	57
ArCas12a-1-20	GTCGTCGTTACTCAGATTCTTCACGATTCTCCGGTACACCAGGGCATTTGAGAAGAAG	58
ArCas12a-1-21	TCGTGAAGAATCTGAGTAACGACGACATCAATAAGATTAGCGGTGATATGAAGGACTC	58
ArCas12a-1-22	GTATATCTTCTCCAGGGACATCTTCTTCAGAGAGTCCTTCATATCACCGCTAATCTTA	58
ArCas12a-1-23	AAGAAGATGTCCCTGGAGAAGATATACAGCTATGAGAAGTACGGCGAGTTCATCAC	56
ArCas12a-1-24	CGTTGTAGAAGCTAATTCCCTCTTGAGTGATGAACTCGCCGTACTTCTCAT	51
ArCas12a-2-1	GGGAATTAGCTTCTACAACGACATTTGTGGCAAGGTTAACTCATTCATGAATCTCTACT	59
ArCas12a-2-2	GTACAGATTCTTATTCTCCTTGTTCTTCTGGCAGTAGAGATTCATGAATGAGTTAACCT	59
ArCas12a-2-3	AAGAACAAGGAGAATAAGAATCTGTACAAACTGCGCAAACTGCATAAGCAAATCCTGTG	59
ArCas12a-2-4	GGCACCTCATAAGAGGTGTCGGCGATACACAGGATTTGCTTATGCAGTTTGCGC	54
ArCas12a-2-5	CCGACACCTCTTATGAGGTGCCCTACAAGTTTGAGTCTGACGAAGAGGTGTACCAG	56
ArCas12a-2-6	TTAGAACTGATGTTGTCCAGGAATCCGTTCACGGACTGGTACACCTCTTCGTCAGACTC	59
ArCas12a-2-7	CGGATTCCTGGACAACATCAGTTCTAAACACATCGTCGAGCGGCTGAGGAAG	52
ArCas12a-2-8	TATCTTGTCCAGGTTATAGCCATTGTAGTTGTCGCCGATCTTCCTCAGCCGCTCGACGA	59
ArCas12a-2-9	TACAATGGCTATAACCTGGACAAGATATACATCGTCAGTAAGTTCTATGAAAGTGTGAG	59
ArCas12a-2-10	CTCCCAGTCCCGGTAGGTCTTCTGACTCACACTTTCATAGAACTTACTGACG	52
ArCas12a-2-11	AGACCTACCGGGACTGGGAGACTATCAACACCGCACTCGAAATCCACTACAATAACATC	59
ArCas12a-2-12	GGCCTTGCTCTTACCGTTGCCAGGCAGGATGTTATTGTAGTGGATTTCGAGTGC	54
ArCas12a-2-13	TGGCAACGGTAAGAGCAAGGCCGACAAGGTGAAGAAGGCCGTCAAGAACGACCTC	55
ArCas12a-2-14	ACTCACCAGTTCGTTAATCTCGGTGATGCTCTTCTGGAGGTCGTTCTTGACGGCCTTCT	59
ArCas12a-2-15	ATCACCGAGATTAACGAACTGGTGAGTAACTACAAGCTCTGCCCAGACGATAACATTAA	59
ArCas12a-2-16	TATGGGAAATCTCATGAATGTAGGTTTCTGCCTTAATGTTATCGTCTGGGCAGAGCTTG	59
ArCas12a-2-17	AAACCTACATTCATGAGATTTCCCATATACTGAACAACTTTGAAGCTCAAGAGCTGAAA	59
ArCas12a-2-18	CTCTCCACCAGATGAATCTCGGGATTGTATTTCAGCTCTTGAGCTTCAAAGTTGTT	56
ArCas12a-2-19	TCCCGAGATTCATCTGGTGGAGAGCGAGCTGAAAGCATCCGAGCTGAAGAACGTTCTC	58
ArCas12a-2-20	CTACACCAGTGGAAGGCGTTCATGATGACGTCGAGAACGTTCTTCAGCTCGGATGCTT	58
ArCas12a-2-21	ATCATGAACGCCTTCCACTGGTGTAGCGTGTTCATGACTGAGGAGCTGGTCGATAAAG	58
ArCas12a-2-22	GATTTCTTCCAGCTCGGCGTAGAAATTGTTGTCTTTATCGACCAGCTCCTCAGTCATGA	59
ArCas12a-2-23	CAATTTCTACGCCGAGCTGGAAGAAATCTACGACGAGATATACCCTGTGATTAGCCTC	58
ArCas12a-2-24	CACATAGTTCCGGACCAGATTGTAGAGGCTAATCACAGGGTATATCTCGTC	51
ArCas12a-3-1	ATCTGGTCCGGAACTATGTGACCCAGAAGCCCTATTCAACTAAGAAGATCAAGCTGAAC	59
ArCas12a-3-2	CGTCGGCCAGGGTAGGAATCCCAAAGTTCAGCTTGATCTTCTTAGTTGAATA	52
ArCas12a-3-3	GATTCCTACCCTGGCCGACGGCTGGTCCAAGAGCAAAGAGTATTCCAATAACGCAATCA	59
ArCas12a-3-4	CCGAGGTAATACAGGTTGTCTCTCATCAGGATGATTGCGTTATTGGAATACTCTTTGC	58
ArCas12a-3-5	ATGAGAGACAACCTGTATTACCTCGGTATCTTTAACGCTAAGAATAAGCCCGAGAAGAA	59
ArCas12a-3-6	CCTTGTTCTCGGATGTATTTCCTTCGATGATCTTCTTCTCGGGCTTATTCTTAGCGTTA	59
ArCas12a-3-7	TCGAAGGAAATACATCCGAGAACAAGGGCGACTACAAGAAGATGATCTATAACCTGCTG	59
ArCas12a-3-8	CACCTTAGGGATCATCTTGTTTGGGCCAGGCAGCAGGTTATAGATCATCTTCTTGTA	57
ArCas12a-3-9	CCCAAACAAGATGATCCCTAAGGTGTTCCTGAGCAGCAAGACCGGAGTCGAG	52
ArCas12a-3-10	GCCCTCCAGTATGTAGGCACTTGGCTTGTAAGTCTCGACTCCGGTCTTGCTGC	53
ArCas12a-3-11	AGTGCCTACATACTGGAGGGCTATAAGCAGAACAAGCACCTGAAATCTAGCAAAGATTT	59
ArCas12a-3-12	GATCAGGTCGCGACAGAAAGTGATGTCGAAATCTTTGCTAGATTTCAGGTGCTTG	55
ArCas12a-3-13	TCACTTTCTGTCGCGACCTGATCGACTATTTCAAGAATTGTATTGCCATCCACCCAGAG	59
ArCas12a-3-14	GTGTCAGAGAAGTCGAATCCGAAATTCTTCCACTCTGGGTGGATGGCAATACAATTCTT	59
ArCas12a-3-15	GAATTTCGGATTCGACTTCTCTGACACCTCCACATACGAGGACATCAGTGGCTTC	55
ArCas12a-3-16	GATCTTGTAACCTTGCAGCTCCACTTCTCTATAGAAGCCACTGATGTCCTCGTATG	56
ArCas12a-3-17	GTGGAGCTGCAAGGTTACAAGATCGACTGGACCTACATATCTGAGAAAGACATCGACCT	59
ArCas12a-3-18	GAGGTAGAGCTGCCCTTTCTCTTGCAGCAGGTCGATGTCTTTCTCAGATATGTAG	55
ArCas12a-3-19	AAGAGAAAGGGCAGCTCTACCTCTTCCAAATCTACAACAAGGACTTTAGTAAGAAGTCT	59
ArCas12a-3-20	AGGTACATAGTGTGCAGATTGTCATTACCTGTAGACTTCTTACTAAAGTCCTTGTTGTA	59
ArCas12a-3-21	TAATGACAATCTGCACACTATGTACCTGAAGAATCTCTTCTCTGAAGAGAACCTCAAAG	59
ArCas12a-3-22	CGCCGTTCAGTTTCAGCACCACGTCTTTGAGGTTCTCTTCAGAGAAGAGATT	52
ArCas12a-3-23	TGGTGCTGAAACTGAACGGCGAAGCAGAAATCTTCTTTCGCAAATCATCCATTAAGAAT	59
ArCas12a-3-24	CTACCCTTCTTGTGTATGATAGGATTCTTAATGGATGATTTGCGAAAGAAG	51
ArCas12a-4-1	ATCATACACAAGAAGGGTAGTATCCTGGTGAACAGGACATACGAAGCCGAGGAG	54
ArCas12a-4-2	CTTGCGCACAATCTGAATGTTGCCGAACTGATCTTTCTCCTCGGCTTCGTATGTCCTG	58
ArCas12a-4-3	TCGGCAACATTCAGATTGTGCGCAAGACTATTCCCGAGAATATCTACCAGGAGCTG	56
ArCas12a-4-4	AGCTCTTTATCAGACTTATCGTTGAAGTATTTGTACAGCTCCTGGTAGATATTCTCGGG	59
ArCas12a-4-5	CTTCAACGATAAGTCTGATAAAGAGCTGTCAGACGAAGCAGCCAAGCTGAAGAATGC	57
ArCas12a-4-6	CACGATGTTAGTAGCTGCTTCATGATGTCCCACAGCATTCTTCAGCTTGGCTGCTTCGT	59
ArCas12a-4-7	CATCATGAAGCAGCTACTAACATCGTGAAAGACTATAGATACACATACGACAAGTATTT	59
ArCas12a-4-8	CTTTGAAGTTGATGGTAATTGGCATGTGCAGGAAATACTTGTCGTATGTGTATCTATAG	59
ArCas12a-4-9	ACATGCCAATTACCATCAACTTCAAAGCCAATAAGACTTCTTTCATTAACGACCGCATC	59
ArCas12a-4-10	TGCAGGTCTTTCTCCTTTGCAATGTACTGGAGGATGCGGTCGTTAATGAAAGAAGTCTT	59
ArCas12a-4-11	GTACATTGCAAAGGAGAAAGACCTGCACGTGATCGGGATTGATCGCGGAGAACG	54
ArCas12a-4-12	CCGCATGTGTCGATGACTGAAACGTAGATGAGGTTCCGTTCTCCGCGATCAATCCCGA	58
ArCas12a-4-13	TACGTTTCAGTCATCGACACATGCGGTAACATCGTCGAACAGAAGAGCTTCAACATTGT	59
ArCas12a-4-14	GCTTGAGTTTGATCTGGTAATCATACCCATTAACAATGTTGAAGCTCTTCTGTTCGACG	59
ArCas12a-4-15	GGTATGATTACCAGATCAAACTCAAGCAACAGGAAGGCGCACGGCAGATTGC	52
ArCas12a-4-16	ATTTCCTTGATCTTGCCAATTTCCTTCCACTCCTTGCGAGCAATCTGCCGTGCGCCTTC	59
ArCas12a-4-17	GAAGGAAATTGGCAAGATCAAGGAAATCAAGGAAGGATACCTCAGCCTCGTCATTCATG	59
ArCas12a-4-18	TGCGTTATACTTGATCACCATCTTGCTGATTTCATGAATGACGAGGCTGAGGTATCCTT	59
ArCas12a-4-19	AGCAAGATGGTGATCAAGTATAACGCAATCATCGCTATGGAGGACCTGAGTTATGG	56
ArCas12a-4-20	CCGCTCCACCTTGAATCTGCCTTTCTTGAAGCCATAACTCAGGTCCTCCATAGCG	55
ArCas12a-4-21	AAGGCAGATTCAAGGTGGAGCGGCAAGTCTACCAGAAATTCGAAACAATGCTGATCAAC	59
ArCas12a-4-22	TGATGTCTTTGAACACCAGGTAGTTCAGCTTGTTGATCAGCATTGTTTCGAATTTCTGG	59
ArCas12a-4-23	CTGAACTACCTGGTGTTCAAAGACATCAGCATAACCGAGAACGGAGGACTCCTG	54
ArCas12a-4-24	CTGGGATGTATGTGAGCTGGTAGCCTTTCAGGAGTCCTCCGTTCTCGGTTA	51
ArCas12a-5-1	CCAGCTCACATACATCCCAGAGAAACTCAAGAATGTGGGCCACCAATGCGGC	52
ArCas12a-5-2	CTGGTGTAAGCGGCAGGGACGTAGAAGATGCAGCCGCATTGGTGGCCCACAT	52
ArCas12a-5-3	GTCCCTGCCGCTTACACCAGCAAGATAGATCCCACTACAGGATTCGTGAACATATTCAA	59
ArCas12a-5-4	CTTGGCGTCCACTGTCAGATCCTTGAATTTGAATATGTTCACGAATCCTGTAGTG	55
ArCas12a-5-5	AGGATCTGACAGTGGACGCCAAGAGGGAGTTCATCAAGAAGTTTGATAGTATTCGCTAT	59
ArCas12a-5-6	AAGGTGAAACAGAACAGATTCTTATCGCTGTCATAGCGAATACTATCAAACTTCTTGAT	59
ArCas12a-5-7	CGATAAGAATCTGTTCTGTTTCACCTTTGACTACAACAACTTCATTACCCAGAATACCG	59
ArCas12a-5-8	GGTATACACACTCCAGCTAGACTTGGACATAACGGTATTCTGGGTAATGAAGTTGTTGT	59
ArCas12a-5-9	TCCAAGTCTAGCTGGAGTGTGTATACCTACGGTGTTCGGATCAAGCGGAGGTTTGTC	57
ArCas12a-5-10	CGATGGTGTCGCTTTCGTTTGAGAATCTACCATTGACAAACCTCCGCTTGATCCGAACA	59
ArCas12a-5-11	GATTCTCAAACGAAAGCGACACCATCGACATCACAAAGGACATGGAGAAGACACTGGAA	59
ArCas12a-5-12	TCGTGTCCATCTCTCCAGTTTATGTCAGTCATTTCCAGTGTCTTCTCCATGTCCTTTGT	59
ArCas12a-5-13	TGACATAAACTGGAGAGATGGACACGACCTGCGGCAAGACATCATTGACTACGAGATCG	59
ArCas12a-5-14	AGTCAGCTTGAAGATTTCAAAGATGTGCTGAACGATCTCGTAGTCAATGATGTCTTGCC	59
ArCas12a-5-15	CACATCTTTGAAATCTTCAAGCTGACTGTTCAGATGCGGAATAGTCTGAGCGAGC	55
ArCas12a-5-16	GTGAGATCAGGCGGTCGTAATTCCGGTCCTCCAGCTCGCTCAGACTATTCCGCATC	56
ArCas12a-5-17	GGAATTACGACCGCCTGATCTCACCAGTCCTGAACGAGAATAACATCTTCTACGATTCT	59
ArCas12a-5-18	CTTTGGCAGGGCATCTCCTGCTTTGGCAGAATCGTAGAAGATGTTATTCTCGTT	54
ArCas12a-5-19	AGCAGGAGATGCCCTGCCAAAGGACGCTGATGCAAACGGTGCCTACTGCATCGC	54
ArCas12a-5-20	CTCGGTAATCTGCTTGATTTCGTACAGACCTTTGAGGGCGATGCAGTAGGCACCGTTTG	59
ArCas12a-5-21	CTGTACGAAATCAAGCAGATTACCGAGAATTGGAAGGAGGACGGGAAGTTCAG	53
ArCas12a-5-22	GAACCAGTCCTTATTGCTGATCTTGAGCTTGTCTCTGCTGAACTTCCCGTCCTCCTTCC	59
ArCas12a-5-23	GCTCAAGATCAGCAATAAGGACTGGTTCGATTTCATTCAGAACAAGCGCTACCTGACTA	59
ArCas12a-5-24	GACTTTCCTCTTCTTCTTTGGGCTAGTCAGGTAGCGCTTGTTCTGAATGAA	51

## Sheet: BoCas12a
Name	Sequence 5'-3'	bp
BoCas12a-1-1	CCCAAGAAGAAGAGGAAGGTTCCCGGGAGGAAATTCAATGAGTTCGTGGGTCTGTATCC	59
BoCas12a-1-2	GCTCGAACCTGAGGGTCTTACTAATAGGATACAGACCCACGAACTCATTGAAT	53
BoCas12a-1-3	GTAAGACCCTCAGGTTCGAGCTGAAACCAATCGGCAAGACACTGGAGCATATCC	54
BoCas12a-1-4	CGGCATCATGCTCCAGGAGCTTGTTTCTCTGGATATGCTCCAGTGTCTTGCC	52
BoCas12a-1-5	GCTCCTGGAGCATGATGCCGTTCGCGCTGACGACTATGTCAAAGTGAAGAAGATCATTG	59
BoCas12a-1-6	GGCCTCATCTATCAGACACTTATGGTATTTGTCAATGATCTTCTTCACTTTGACATAGT	59
BoCas12a-1-7	TACCATAAGTGTCTGATAGATGAGGCCCTGTCTGGATTCACCTTCGATACAGAAGCC	57
BoCas12a-1-8	GTACTCAGACAGGCTGTTATTGCTTCTCCCATCGGCTTCTGTATCGAAGGTGAATCCA	58
BoCas12a-1-9	GAAGCAATAACAGCCTGTCTGAGTACTATCTGTACTACAATCTCAAGAAGAGAAATGAG	59
BoCas12a-1-10	TTCTGGATTGTCTTGAAAGTCTTCTGTTCCTGCTCATTTCTCTTCTTGAGATTGTAGTA	59
BoCas12a-1-11	ACAGAAGACTTTCAAGACAATCCAGAACAATCTGCGGAAGCAGATTGTCAACAAGC	56
BoCas12a-1-12	CTTATCAATTCTCTTATACTTCTCACTCTGGGTCAGCTTGTTGACAATCTGCTTCCGCA	59
BoCas12a-1-13	AGTGAGAAGTATAAGAGAATTGATAAGAAAGAACTCATCACCACTGATCTGCCAG	55
BoCas12a-1-14	CCACCAGTTCTTTCTCGCTTTCATTAGTCAGGAAGTCTGGCAGATCAGTGGTGATGAGT	59
BoCas12a-1-15	CTAATGAAAGCGAGAAAGAACTGGTGGAGAAGTTCAAGAACTTTACTACCTACTTTACC	59
BoCas12a-1-16	GAGTACATATTCTTGCGGTTCTTGTGAAATTCGGTAAAGTAGGTAGTAAAGTTCTTGAA	59
BoCas12a-1-17	TCACAAGAACCGCAAGAATATGTACTCCAAGGAAGAGAAGTCCACCGCAATCGC	54
BoCas12a-1-18	GACAAACTTTGGCAGGTTCTCGTTAATCAGGCGGAAAGCGATTGCGGTGGACTTCTCTT	59
BoCas12a-1-19	ATTAACGAGAACCTGCCAAAGTTTGTCGATAACATCGCTGCTTTCGAGAAAGTTGTG	57
BoCas12a-1-20	GGCATTGATCTTCTCTGCGAGAGGTGAGGACACAACTTTCTCGAAAGCAGCGATG	55
BoCas12a-1-21	CTCTCGCAGAGAAGATCAATGCCCTGTACGAGGACTTTAAGGAGTATCTGAATGTGGA	58
BoCas12a-1-22	GTCGAGTCTAAACACCCGTGAGATTTCTTCCACATTCAGATACTCCTTAAAGTCC	55
BoCas12a-1-23	ATCTCACGGGTGTTTAGACTCGACTATTACGATGAACTGCTGACACAGAAACAGATTG	58
BoCas12a-1-24	CACCGACGATAGCGTTGTACAGATCAATCTGTTTCTGTGTCAGCAGTTCAT	51
BoCas12a-2-1	GTACAACGCTATCGTCGGTGGTCGGACAGAGGAGGACAACAAGATCCAGATAAAGGGAC	59
BoCas12a-2-2	CTGCTGATTGTATTCGTTGATATACTGGTTCAGTCCCTTTATCTGGATCTTGTTGTCCT	59
BoCas12a-2-3	CAGTATATCAACGAATACAATCAGCAGCAGACAGATCGGTCTAATCGGCTGCCAAAG	57
BoCas12a-2-4	TGTCGGAGAGAATTTGCTTATAGAGAGGTTTCAGCTTTGGCAGCCGATTAGACCGATCT	59
BoCas12a-2-5	CTCTCTATAAGCAAATTCTCTCCGACAGAGAGAGCGTGTCATGGCTGCCTCC	52
BoCas12a-2-6	TTGATCTTAATCAGCAGATTCTTATCGCTATCAAACTTGGGAGGCAGCCATGACACGCT	59
BoCas12a-2-7	CGATAAGAATCTGCTGATTAAGATCAAAGAATGCTACGACGCCCTGTCCGAG	52
BoCas12a-2-8	CTTGAGAATACTTTCCAGCTTGTCAAACACTTTCTCCTTCTCGGACAGGGCGTCGTAGC	59
BoCas12a-2-9	TTTGACAAGCTGGAAAGTATTCTCAAGAGCCTGTCAACCTATGACCTGTCTAAGATATA	59
BoCas12a-2-10	TAATGTAAGACAGCTGAGAGTCGTTAGAAATGTATATCTTAGACAGGTCATAGGTTGAC	59
BoCas12a-2-11	CTAACGACTCTCAGCTGTCTTACATTAGCCAGAAGATGTTTGGACGGTGGGACATCATA	59
BoCas12a-2-12	GCACAATCCTCCCTGATGGCCTTAGATATGATGTCCCACCGTCCAAACATCTT	53
BoCas12a-2-13	GGCCATCAGGGAGGATTGTGCTAAGAGGAATCCTCAGAAATCTCGGGAATCCCTGG	56
BoCas12a-2-14	CTTGAGTTTCTTATCTATCCTCTCGGCGAACTTCTCCAGGGATTCCCGAGATTTCTGAG	59
BoCas12a-2-15	GCCGAGAGGATAGATAAGAAACTCAAGACCATCGACTCCATCAGCATCGGCG	52
BoCas12a-2-16	TTCACCCAGCTGGGCCAGGCACTCATCCACATCGCCGATGCTGATGGAGTCG	52
BoCas12a-2-17	GCCTGGCCCAGCTGGGTGAAACCTACGTTAAGCGGGTGGAGGATTACTTTGTGGC	55
BoCas12a-2-18	GTCTGCTCATCGTCGATCTCGGATTCGCCCATTGCCACAAAGTAATCCTCCACCCG	56
BoCas12a-2-19	ATCCGAGATCGACGATGAGCAGACAGATACCACCTCCTTCAAGAAGAACATAGAGGGAG	59
BoCas12a-2-20	CAGCAGCTCCTTGACGGACTCGTATGCTCCCTCTATGTTCTTCTTGAAGGAGG	53
BoCas12a-2-21	GAGTCCGTCAAGGAGCTGCTGAACAACGCTGATAACATTACAGACAATAACCTGATGCA	59
BoCas12a-2-22	GTCTTGATCTTCTCCACATTGCCCTTGTCCTGCATCAGGTTATTGTCTGTAATGTTAT	58
BoCas12a-2-23	CAAGGGCAATGTGGAGAAGATCAAGACCCTGCTGGATGCAATCAAGGACCTCCAG	55
BoCas12a-2-24	TTTACCCAGGAGTGGCTTAATGAACCGCTGGAGGTCCTTGATTGCATCCAG	51
BoCas12a-3-1	TTAAGCCACTCCTGGGTAAAGGTGACGAAGCAGACAAGGACGGCGTGTTCTACG	54
BoCas12a-3-2	CTGATCGAGTTTGGTCCACAGGGATGTAAACTCACCGTAGAACACGCCGTCCTTGTC	57
BoCas12a-3-3	ATCCCTGTGGACCAAACTCGATCAGGTTACTCCTCTCTATAACATGGTTCGGAATTACC	59
BoCas12a-3-4	AATCTTCTTTGTACTATAAGGCTTTGAAGTGAGGTAATTCCGAACCATGTTATAGAGAG	59
BoCas12a-3-5	TCAAAGCCTTATAGTACAAAGAAGATTAAGCTGAACTTTGAGAACAGCACTCTCATGGA	59
BoCas12a-3-6	TGTTATCTGGCTCCTTATTCAGATCCCATCCATCCATGAGAGTGCTGTTCTCAAAGTTC	59
BoCas12a-3-7	GGGATCTGAATAAGGAGCCAGATAACACTACCGTGATATTCTGCAAAGATGGGCTGTAT	59
BoCas12a-3-8	CTATTGTACTTCTTACCCATAATGCCCAGGTAATACAGCCCATCTTTGCAGAATATCAC	59
BoCas12a-3-9	GGGCATTATGGGTAAGAAGTACAATAGAGTGTTTGTCGATAGAGAGGACCTGCCTC	56
BoCas12a-3-10	TTTGTACTCCATCTTGTCGTAGCACTCGCCGTCGTGAGGCAGGTCCTCTCTATCGACAA	59
BoCas12a-3-11	GAGTGCTACGACAAGATGGAGTACAAACTGCTGCCAGGTGCCAATAAGATGCTCC	55
BoCas12a-3-12	ACCGTTGAATACCAGTTTCGGAGAAGAACACTTTAGGGAGCATCTTATTGGCACCTGGC	59
BoCas12a-3-13	TCTTCTCCGAAACTGGTATTCAACGGTTCCTCCCATCCGAGGAACTCCTGGG	52
BoCas12a-3-14	CCCAGCTCCTTTCTTATGTGTGCCTCTTTCGTACTTGCCCAGGAGTTCCTCGGATGG	57
BoCas12a-3-15	AGGCACACATAAGAAAGGAGCTGGGTTTGACCTGGGAGACTGTAGAGCACTGATTGATT	59
BoCas12a-3-16	ATCATCGTGCCTTTCAATGCTCTTCTTAAAGAAATCAATCAGTGCTCTACAGTCTCCCA	59
BoCas12a-3-17	AAGAAGAGCATTGAAAGGCACGATGATTGGAAGAAGTTTGACTTCAAGTTCAGCGACAC	59
BoCas12a-3-18	TATAGAACTCACTTATGTCCTGGTATGTGCTTGTGTCGCTGAACTTGAAGTCAAACTTC	59
BoCas12a-3-19	CATACCAGGACATAAGTGAGTTCTATAGAGAAGTGGAGCAGCAGGGCTATAAGATG	56
BoCas12a-3-20	GACTTGATATAGTCCACAGAAACCTTTCTAAAGGACATCTTATAGCCCTGCTGCTCCAC	59
BoCas12a-3-21	GAAAGGTTTCTGTGGACTATATCAAGTCTCTGGTGGAAGAAGGTAAGCTGTATCTGTTC	59
BoCas12a-3-22	AATGTGCGGAGAAGTCTTTGTTGTATATCTGGAACAGATACAGCTTACCTTCTTCCACC	59
BoCas12a-3-23	ATATACAACAAAGACTTCTCCGCACATTCCAAAGGGACACCTAACATGCACACTCTC	57
BoCas12a-3-24	CCTCATCGAACAGCATCTTCCAATAGAGAGTGTGCATGTTAGGTGTCCCTT	51
BoCas12a-4-1	GAAGATGCTGTTCGATGAGGAGAACCTGAAGGACGTGGTGTATAAGCTGAATGGAGAAG	59
BoCas12a-4-2	TGTGATGCTAGATTTCCGGAAGAACACCTCAGCTTCTCCATTCAGCTTATACACCACGT	59
BoCas12a-4-3	GTGTTCTTCCGGAAATCTAGCATCACAGTGCAAAGCCCAACACACCCTGCTAATTCAC	58
BoCas12a-4-4	TCTTCTGATTATCCTTGTTCTTGTTCTTGATAGGTGAATTAGCAGGGTGTGTTGGGCTT	59
BoCas12a-4-5	AGAACAAGAACAAGGATAATCAGAAGAAGGAATCAAAGTTTGAGTACGATCTCATCAAG	59
BoCas12a-4-6	GAGGAACTTGTCCACGGTATACCTGCGGTCCTTGATGAGATCGTACTCAAACTTTGA	57
BoCas12a-4-7	CAGGTATACCGTGGACAAGTTCCTCTTTCACGTGCCTATAACCATGAATTTCAAGTCCG	59
BoCas12a-4-8	CTTCACGAGCTGATTGATGTTAGAGCCACCGACGGACTTGAAATTCATGGTTATAGGCA	59
BoCas12a-4-9	GGCTCTAACATCAATCAGCTCGTGAAGCGGCACATTCGGTCCGCAACCGACC	52
BoCas12a-4-10	GATGCCGCTCTCCTCTATCTATGCCGATGATGTGGAGGTCGGTTGCGGACCGAATG	56
BoCas12a-4-11	GCATAGATAGAGGAGAGCGGCATCTGCTGTACCTGACCGTTATCGACAGCAGAGG	55
BoCas12a-4-12	ACTATCTCGTTCAGACTGAACTGTTCTTTGATGTTACCTCTGCTGTCGATAACGGTCAG	59
BoCas12a-4-13	AGAACAGTTCAGTCTGAACGAGATAGTGAACGAGTATAACGGGAACACCTATCGGACC	58
BoCas12a-4-14	CTCTGGTATCGAGCAGCTCGTGGTAATCGGTCCGATAGGTGTTCCCGTTATACT	54
BoCas12a-4-15	CACGAGCTGCTCGATACCAGAGAAGGCGAGAGAACAGAAGCTAGACGGAACTGGCAG	57
BoCas12a-4-16	CCCTCTTTCAGCTCGCGTATGTTCTGTATAGTCTGCCAGTTCCGTCTAGCTTCTGTT	57
BoCas12a-4-17	AGAACATACGCGAGCTGAAAGAGGGATACCTCTCCCAGGTGATTCACAAGATCAGCG	57
BoCas12a-4-18	AGCACGATCACGGCGTTGTATTTGATAGCCAGCTCGCTGATCTTGTGAATCACCTGGGA	59
BoCas12a-4-19	TATCAAATACAACGCCGTGATCGTGCTGGAGGATCTCAATTTCGGCTTTATGAGGTCAC	59
BoCas12a-4-20	TTTCTGATACACCTGCTTCTCCACTTTCTGGCGTGACCTCATAAAGCCGAAATTGAGAT	59
BoCas12a-4-21	GAAAGTGGAGAAGCAGGTGTATCAGAAATTCGAGAAGATGCTGATCGACAAGCTGAAC	58
BoCas12a-4-22	CAGCGACAGGTTTCTTCTTATCGACCAGGTAGTTCAGCTTGTCGATCAGCATCTTCTC	58
BoCas12a-4-23	TGGTCGATAAGAAGAAACCTGTCGCTGAAACCGGAGGGCTGCTGAGAGCCT	51
BoCas12a-4-24	TTAAAGGACTCAAATTCTCCGGTCAGCTGGTAGGCTCTCAGCAGCCCTCCG	51
BoCas12a-5-1	GGAGAATTTGAGTCCTTTAAGACCCTGGGAAAGCAGAGCGGCATTCTGTTCTACG	55
BoCas12a-5-2	TCACAGGATCAATCTTACTGGTGTTCCAAGCGGGAACGTAGAACAGAATGCCGCTCTGC	59
BoCas12a-5-3	GGAACACCAGTAAGATTGATCCTGTGACTGGGTTTGTCAATCTCTTCGATACCCACTAT	59
BoCas12a-5-4	TCAAAGAACACCTTAGCCTTCTCAATGTTCTCATAGTGGGTATCGAAGAGATTGACAAA	59
BoCas12a-5-5	CATTGAGAAGGCTAAGGTGTTCTTTGACAAATTCAAGAGTATCAGGTACAATTCCGACA	59
BoCas12a-5-6	ATAGTCGTCCACGACAAATTCGAACCAATCCTTGTCGGAATTGTACCTGATACTCTTGA	59
BoCas12a-5-7	TGGTTCGAATTTGTCGTGGACGACTATACAAGGTTCTCACCTAAGGCAGAGGGC	54
BoCas12a-5-8	CCCTGGGTGCAGATAGTCCAGTCCCTCCTGGTGCCCTCTGCCTTAGGTGAGAAC	54
BoCas12a-5-9	ACTGGACTATCTGCACCCAGGGAAAGCGCATTCAGATATGTCGGAACCACCAGCG	55
BoCas12a-5-10	GGTCAATCTCTTGACCCTCCCACTCGTTATTGCGCTGGTGGTTCCGACATATCTG	55
BoCas12a-5-11	GTGGGAGGGTCAAGAGATTGACCTGACCAAAGCATTCAAGGAGCACTTTGAAGCCTATG	59
BoCas12a-5-12	CTCCCTCAGGTCCTTTGAGATGTCAACGCCATAGGCTTCAAAGTGCTCCTTGAATG	56
BoCas12a-5-13	GACATCTCAAAGGACCTGAGGGAGCAGATCAATACTCAGAACAAGAAAGAGTTCTTCGA	59
BoCas12a-5-14	GAGCCGCAGCAGGCGCAGCAGTTCTTCGAAGAACTCTTTCTTGTTCTGAGTA	52
BoCas12a-5-15	TGCTGCGCCTGCTGCGGCTCACCCTGCAAATGAGGAACTCCATGCCAAGTTCTGACATC	59
BoCas12a-5-16	TGGCGACTGGGCTGATCAGGTAGTCGATGTCAGAACTTGGCATGGAGTTCCT	52
BoCas12a-5-17	CCTGATCAGCCCAGTCGCCAACGACACCGGATGCTTCTTCGATTCAAGAAAGCAGGCC	58
BoCas12a-5-18	GTTCATAGGGAGAACTGCATTCTCTTTCAGCTCGGCCTGCTTTCTTGAATCGAAGAAGC	59
BoCas12a-5-19	AAAGAGAATGCAGTTCTCCCTATGAACGCTGATGCTAATGGTGCATACAACATCGCTAG	59
BoCas12a-5-20	CTTGCGGATTGCCAGCAGTCCCTTTCTAGCGATGTTGTATGCACCATTAGCA	52
BoCas12a-5-21	GGACTGCTGGCAATCCGCAAGATGAAACAAGAAGAGAACGACAGTGCTAAGATCAGCC	58
BoCas12a-5-22	AAACTTGAGCCACTCCTTGTTGGATATAGCGAGGCTGATCTTAGCACTGTCGTTCTCTT	59
BoCas12a-5-23	TATATCCAACAAGGAGTGGCTCAAGTTTGCTCAGACTAAGCCATATCTGGAGGACAC	57
BoCas12a-5-24	GACTTTCCTCTTCTTCTTTGGGCTAGTGTCCTCCAGATATGGCTTAGTCTG	51

## Sheet: BsCas12a
Name	Sequence 5'-3'	bp
BsCas12a-1-1	CCCAAGAAGAAGAGGAAGGTTCCCGGGATGTACTACCAGAACCTGACCAAGAAGTACC	58
BsCas12a-1-2	CTCGTTGCGGATGGTCTTGCTCACGGGGTACTTCTTGGTCAGGTTCTGGTAGT	53
BsCas12a-1-3	GAGCAAGACCATCCGCAACGAGCTGATCCCCATCGGCAAGACCCTGGAGAACATC	55
BsCas12a-1-4	CACGTCGCTCTCCAGGATGTTGTTCTTGCGGATGTTCTCCAGGGTCTTGCCGAT	54
BsCas12a-1-5	ACAACATCCTGGAGAGCGACGTGAAGCGCAAGCAGGACTACGAGCACGTGAAG	53
BsCas12a-1-6	GATCAGCTGCTTGTGGTACTCGTCCATGATGCCCTTCACGTGCTCGTAGTCCTGC	55
BsCas12a-1-7	GACGAGTACCACAAGCAGCTGATCAACGAGGCCCTGGACAACTACATGCTGCC	53
BsCas12a-1-8	GGTAGATCTCGGCGGCCTGGTTCAGGCTGGGCAGCATGTAGTTGTCCAGGG	51
BsCas12a-1-9	CCAGGCCGCCGAGATCTACCTGAAGAAGCACGTGGACGTGGAGGACCGCGA	51
BsCas12a-1-10	GCGCAGCAGGTCCTGGGTCTTCTTGAACTCCTCGCGGTCCTCCACGTCCAC	51
BsCas12a-1-11	AGACCCAGGACCTGCTGCGCCGCGAGGTGACCGGCCGCCTGAAGGAGCACG	51
BsCas12a-1-12	CCAGGATGTCCTTCTTGCCGATCTTGGTGTAGTTCTCGTGCTCCTTCAGGCGGCCG	56
BsCas12a-1-13	AAGATCGGCAAGAAGGACATCCTGGACCTGCTGGAGAAGCTGCCCAGCATCAG	53
BsCas12a-1-14	GAAGCTCTCCAGGGCGTTGTAGTCCTCCTCGCTGATGCTGGGCAGCTTCTCCA	53
BsCas12a-1-15	ACTACAACGCCCTGGAGAGCTTCCGCAACTTCTACACCTACTTCACCAGCTACAACAAG	59
BsCas12a-1-16	CGCTGTACAGGTTCTCGCGCACCTTGTTGTAGCTGGTGAAGTAGGTGTAGA	51
BsCas12a-1-17	TGCGCGAGAACCTGTACAGCGACGAGGAGAAGAGCAGCACCGTGGCCTAC	50
BsCas12a-1-18	CAGGAACTTGGGCAGGTTCTCGTTGATCAGGCGGTAGGCCACGGTGCTGCTCT	53
BsCas12a-1-19	ACGAGAACCTGCCCAAGTTCCTGGACAACATCAAGAGCTACGCCTTCGTGAAGG	54
BsCas12a-1-20	GATGCAGTCGGCCAGCACGCCGGCGGCCTTCACGAAGGCGTAGCTCTTGA	50
BsCas12a-1-21	GCGTGCTGGCCGACTGCATCGAGGAGGAGGAGCAGGACGCCCTGTTCATGG	51
BsCas12a-1-22	CTCCTGGGTCAGGGTCATGTTGAAGGTCTCCACCATGAACAGGGCGTCCTGCT	53
BsCas12a-1-23	TCAACATGACCCTGACCCAGGAGGGCATCGACATGTACAACTACCAGATCGGCAAGG	57
BsCas12a-1-24	GGTTGTACAGGTTGATGGCGCTGTTCACCTTGCCGATCTGGTAGTTGTACATGT	54
BsCas12a-1-25	ACAGCGCCATCAACCTGTACAACCAGAAGAACCACAAGGTGGAGGAGTTCAAGAAG	56
BsCas12a-1-26	CTGCTTGTACAGCACCTTCATCTTGGGGATCTTCTTGAACTCCTCCACCTTGTGGT	56
BsCas12a-1-27	CCAAGATGAAGGTGCTGTACAAGCAGATCCTGAGCGACCGCGAGGAGGTG	50
BsCas12a-1-28	CAGGGTCTCGTCGTCCTTGAACTCGCCGATGAACACCTCCTCGCGGTCGCTCA	53
BsCas12a-1-29	AGTTCAAGGACGACGAGACCCTGCTGAGCAGCATCGGCGCCTACGGCAAC	50
BsCas12a-1-30	CTTCTCGCTCTTCAGGTAGGTCATCAGCACGTTGCCGTAGGCGCCGATGC	50
BsCas12a-2-1	CCTACCTGAAGAGCGAGAAGATCAACATCTTCTTCGACGCCCTGCGCGAGA	51
BsCas12a-2-2	CTCAGGTCGTTCTTCACGTACACGTTCTTGCCCTCGCTCTCGCGCAGGGCGTCGAAG	57
BsCas12a-2-3	AACGTGTACGTGAAGAACGACCTGAGCAAGACCACCATGAGCAACATCGTGTTCG	55
BsCas12a-2-4	GCAGCTCGTCGAAGGCGCTCCAGCTGCCGAACACGATGTTGCTCATGGTGG	51
BsCas12a-2-5	GAGCGCCTTCGACGAGCTGCTGAACCAGGAGTACGACCTGGCCAACGAGAACAAG	55
BsCas12a-2-6	GGCGCTTCTCGAAGTACTTGTCGTCCTTCTTCTTGTTCTCGTTGGCCAGGTCGTA	55
BsCas12a-2-7	ACGACAAGTACTTCGAGAAGCGCCAGAAGGAGCTGAAGAAGAACAAGAGCTACACCC	57
BsCas12a-2-8	CTCCTTGCTCAGGTTGCTCATCTGCTCCAGGGTGTAGCTCTTGTTCTTCTTCAGC	55
BsCas12a-2-9	CAGATGAGCAACCTGAGCAAGGAGGACATCAGCCCCATCGAGAACTACATCGAG	54
BsCas12a-2-10	GATGCAGATCTTCTCGATGTCCTCGCTGATGCGCTCGATGTAGTTCTCGATGGGGC	56
BsCas12a-2-11	CGAGGACATCGAGAAGATCTGCATCTACAACGGCGAGTTCGAGAAGATCGTGG	53
BsCas12a-2-12	CAGCTTGCGGCTGCTGTCGTGCTCGTTCACCACGATCTTCTCGAACTCGCC	51
BsCas12a-2-13	ACGACAGCAGCCGCAAGCTGAGCAAGAACATCAAGGCCGTGAAGGTGATCAAGG	54
BsCas12a-2-14	CTCCAGCTCCTTGATGCTGTCCAGGTAGTCCTTGATCACCTTCACGGCCTTG	52
BsCas12a-2-15	GGACAGCATCAAGGAGCTGGAGCACGACATCAAGCTGATCAACGGCAGCGG	51
BsCas12a-2-16	CGTACACCACCAGGTTCTTCTCCAGCTCCTGGCCGCTGCCGTTGATCAGCTTG	53
BsCas12a-2-17	GGAGAAGAACCTGGTGGTGTACGTGGGCCAGGAGGAGGCCCTGGAGCAGC	50
BsCas12a-2-18	GGTCAGGTTGTACAGGCTGTCCACGGGGCGCAGCTGCTCCAGGGCCTCCTCC	52
BsCas12a-2-19	GGACAGCCTGTACAACCTGACCCGCAACTACCTGACCAAGAAGCCCTTCAGC	52
BsCas12a-2-20	GTGCTCTTGTTGAAGTTCAGCTTCACCTTCTCGGTGCTGAAGGGCTTCTTGGTCAGG	57
BsCas12a-2-21	GGTGAAGCTGAACTTCAACAAGAGCACCCTGCTGAACGGCTGGGACAAGAAC	52
BsCas12a-2-22	GAACAGGATGCCCAGGTTGTCGGTCTCCTTGTTCTTGTCCCAGCCGTTCAGC	52
BsCas12a-2-23	CGACAACCTGGGCATCCTGTTCTTCAAGGACGGCAAGTACTACCTGGGCATC	52
BsCas12a-2-24	CGAAGGCCTTGTTGGCGGTGGTGTTCATGATGCCCAGGTAGTACTTGCCG	50
BsCas12a-2-25	CACCGCCAACAAGGCCTTCGTGAACCCCCCCGCCGCCAAGACCGAGAACG	50
BsCas12a-2-26	GGCAGCAGCTTGTAGTCCACCTTCTTGAACACGTTCTCGGTCTTGGCGGCG	51
BsCas12a-2-27	GGTGGACTACAAGCTGCTGCCCGGCAGCAACAAGATGCTGCCCAAGGTGTTCTTC	55
BsCas12a-2-28	GGGTTGTAGTAGCCGATGTTGCTCTTGGCGAAGAACACCTTGGGCAGCATCTTG	54
BsCas12a-2-29	GAGCAACATCGGCTACTACAACCCCAGCACCGAGCTGTACAGCAACTACAAGAAGG	56
BsCas12a-2-30	AGCTGGGGCCCTTCTTGTGGGTGCCCTTCTTGTAGTTGCTGTACAGCTCG	50
BsCas12a-3-1	CCACAAGAAGGGCCCCAGCTTCAGCATCGACGACTGCCACAACCTGATCGACTTC	55
BsCas12a-3-2	CAGTCCTCGTGCTTCTTGATGCTCTCCTTGAAGAAGTCGATCAGGTTGTGGCAGTC	56
BsCas12a-3-3	AGAGCATCAAGAAGCACGAGGACTGGAGCAAGTTCGGCTTCGAGTTCAGCGAC	53
BsCas12a-3-4	GTAGAACTCGCTGATGTCGCGGTAGTCGGCGGTGTCGCTGAACTCGAAGCCGAAC	55
BsCas12a-3-5	TACCGCGACATCAGCGAGTTCTACCGCGAGGTGGAGAAGCAGGGCTACAAGCTG	54
BsCas12a-3-6	GTTGATGTAGCTCTCGTCGATGTCGGTGAAGGTCAGCTTGTAGCCCTGCTTCTCCA	56
BsCas12a-3-7	CGACATCGACGAGAGCTACATCAACGACCTGATCGAGAAGAACGAGCTGTACCTGTTC	58
BsCas12a-3-8	CTGTACTCGCTGAAGTCCTTGTTGTAGATCTGGAACAGGTACAGCTCGTTCTTCTCGAT	59
BsCas12a-3-9	TCTACAACAAGGACTTCAGCGAGTACAGCAAGGGCAAGCTGAACCTGCACAC	52
BsCas12a-3-10	GTTGCGCTGGTCGAACAGCATCATGAAGTACAGGGTGTGCAGGTTCAGCTTGCCC	55
BsCas12a-3-11	ATGATGCTGTTCGACCAGCGCAACCTGGACAACGTGGTGTACAAGCTGAACGGC	54
BsCas12a-3-12	TGGCGGGGCGGTAGAACACCTCGGCCTCGCCGTTCAGCTTGTACACCACGT	51
BsCas12a-3-13	GGTGTTCTACCGCCCCGCCAGCATCGCCGAGAACGAGCTGGTGATCCACAAGGC	54
BsCas12a-3-14	GGTTGGGGTTCTTGTTCTTGATGCCCTCGCCGGCCTTGTGGATCACCAGCTCGTT	55
BsCas12a-3-15	GGCATCAAGAACAAGAACCCCAACCGCGCCAAGGTGAAGGAGACCAGCACCTTC	54
BsCas12a-3-16	GTAGCGCTTGTCCTTCACGATGTCGTAGCTGAAGGTGCTGGTCTCCTTCACCTT	54
BsCas12a-3-17	GACATCGTGAAGGACAAGCGCTACAGCAAGTACAAGTTCACCCTGCACATCCCC	54
BsCas12a-3-18	CCTCGTCCACGCCGAAGTTCATGGTGATGGGGATGTGCAGGGTGAACTTGTA	52
BsCas12a-3-19	ATGAACTTCGGCGTGGACGAGGTGCGCCGCTTCAACGACGTGATCAACAACGCCC	55
BsCas12a-3-20	GATCACGTTCACGTTGTCGTCGGTGCGCAGGGCGTTGTTGATCACGTCGTTGAA	54
BsCas12a-3-21	ACCGACGACAACGTGAACGTGATCGGCATCGACCGCGGCGAGCGCAACCT	50
BsCas12a-3-22	GCCCTCGCTGTTGATCACCACCACGTACAGCAGGTTGCGCTCGCCGCGGTC	51
BsCas12a-3-23	GTGGTGATCAACAGCGAGGGCAAGATCCTGGAGCAGATCAGCCTGAACAGCATC	54
BsCas12a-3-24	GTAGTTGGTCTCGATGTCGTACTCCTTGTTGATGATGCTGTTCAGGCTGATCTGCTC	57
BsCas12a-3-25	AAGGAGTACGACATCGAGACCAACTACCACGCCCTGCTGGACGAGCGCGA	50
BsCas12a-3-26	CCAGTCCTTGCGGGCCTTGTTGCGGTCGTCCTCGCGCTCGTCCAGCAGGGC	51
BsCas12a-3-27	AACAAGGCCCGCAAGGACTGGAACACCATCGAGAACATCAAGGAGCTGAAGACCG	55
BsCas12a-3-28	CACGTTCACCACCTGGCTCAGGTAGCCGGTCTTCAGCTCCTTGATGTTCTC	51
BsCas12a-3-29	CTGAGCCAGGTGGTGAACGTGGTGGCCAAGCTGGTGCTGAAGTACAACGCCATC	54
BsCas12a-3-30	CCGAAGTTCAGGTCCTCCAGGCAGATGATGGCGTTGTACTTCAGCACCAG	50
BsCas12a-4-1	CTGGAGGACCTGAACTTCGGCTTCAAGCGCGGCCGCCAGAAGGTGGAGAAG	51
BsCas12a-4-2	CTTCTCGATCAGCATCTTCTCGAACTTCTGGTACACCTGCTTCTCCACCTTCTGGCGGC	59
BsCas12a-4-3	GAAGTTCGAGAAGATGCTGATCGAGAAGCTGAACTACCTGGTGATCGACAAGAGCC	56
BsCas12a-4-4	CCATCTTCTCGGGGCTCACCTGCTCGCGGCTCTTGTCGATCACCAGGTAGTT	52
BsCas12a-4-5	AGGTGAGCCCCGAGAAGATGGGCGGCGCCCTGAACGCCCTGCAGCTGACCA	51
BsCas12a-4-6	TTGCCCAGCTCGGCGAAGCTCTTGAACTTGCTGGTCAGCTGCAGGGCGTTC	51
BsCas12a-4-7	AGCTTCGCCGAGCTGGGCAAGCAGAGCGGCATCATCTACTACGTGCCCGCCTAC	54
BsCas12a-4-8	CGGTGGTGGGGTCGATCTTGCTGGTCAGGTAGGCGGGCACGTAGTAGATGA	51
BsCas12a-4-9	CAAGATCGACCCCACCACCGGCTTCGTGAACCTGTTCTACATCAAGTACGAGAACATCG	59
BsCas12a-4-10	CCGTCGAAGAACTGCTTGGCCTTCTCGATGTTCTCGTACTTGATGTAGAACAG	53
BsCas12a-4-11	AGGCCAAGCAGTTCTTCGACGGCTTCGACTTCATCCGCTTCAACAAGAAGGACGAC	56
BsCas12a-4-12	GAAGCTCTTGTAGTCGAAGCTGAACTCGAACATGTCGTCCTTCTTGTTGAAGCGGATG	58
BsCas12a-4-13	GAGTTCAGCTTCGACTACAAGAGCTTCACCCAGAAGGCCTGCGGCATCCGC	51
BsCas12a-4-14	GCTCGCCGTTGGTGTACACGATCCACTTGCTGCGGATGCCGCAGGCCTTCT	51
BsCas12a-4-15	TCGTGTACACCAACGGCGAGCGCATCATCAAGTACCCCAACCCCGAGAAGAAC	53
BsCas12a-4-16	GTCACGTTGATCACCTTCTCGTCGAACAGGTTGTTCTTCTCGGGGTTGGGGTACT	55
BsCas12a-4-17	TCGACGAGAAGGTGATCAACGTGACCGACGAGATCAAGGGCCTGTTCAAGCAGTAC	56
BsCas12a-4-18	CTCGCCGTTCTCGTAGGGGATGCGGTACTGCTTGAACAGGCCCTTGATCT	50
BsCas12a-4-19	TCCCCTACGAGAACGGCGAGGACATCAAGGAGATCATCATCAGCAAGGCCGAGG	54
BsCas12a-4-20	GGCGGAACAGGCGCTTGTAGAAGTCGGCCTCGGCCTTGCTGATGATGATCT	51
BsCas12a-4-21	TCTACAAGCGCCTGTTCCGCCTGCTGCACCAGACCCTGCAGATGCGCAACAG	52
BsCas12a-4-22	GATGTAGTCGCGGGTGCCGTCGCTGGTGCTGTTGCGCATCTGCAGGGTCT	50
BsCas12a-4-23	ACGGCACCCGCGACTACATCATCAGCCCCGTGAAGAACGACCGCGGCGAG	50
BsCas12a-4-24	GGTGCCCTCGCTGAACTCGCTGCAGAAGAACTCGCCGCGGTCGTTCTTCA	50
BsCas12a-4-25	GCGAGTTCAGCGAGGGCACCATGCCCAAGGACGCCGACGCCAACGGCGCC	50
BsCas12a-4-26	CACCCACAGGCCCTTGCGGGCGATGTTGTAGGCGCCGTTGGCGTCGGCGT	50
BsCas12a-4-27	CCCGCAAGGGCCTGTGGGTGCTGGAGCAGATCCGCCAGAAGGACGAGGGC	50
BsCas12a-4-28	CGGCGTTGGTCATGCTCAGGTTCACCTTCTCGCCCTCGTCCTTCTGGCGGA	51
BsCas12a-4-29	ACCTGAGCATGACCAACGCCGAGTGGCTGAAGTACGCCCAGCTGCACCTG	50
BsCas12a-4-30	GACTTTCCTCTTCTTCTTTGGGCTAGCCAGCAGGTGCAGCTGGGCGTACT	50

## Sheet: C6Cas12a
Name	Sequence 5'-3'	bp
C6Cas12a-1-1	CCCAAGAAGAAGAGGAAGGTTCCCGGGATGAAGAACGTGTTCGGCGGCTTCAC	53
C6Cas12a-1-2	GCAGGGTCTTGGTCAGGCTGTACAGGTTGGTGAAGCCGCCGAACACGTTCT	51
C6Cas12a-1-3	CAGCCTGACCAAGACCCTGCGCTTCGAGCTGAAGCCCACCAGCAAGACCCAG	52
C6Cas12a-1-4	GGTCTGGATCACGTTGTTGCGCTTCATCAGCTTCTGGGTCTTGCTGGTGGGCTT	54
C6Cas12a-1-5	AGCGCAACAACGTGATCCAGACCGACGAGGAGATCGACAAGCTGTACCACGACG	54
C6Cas12a-1-6	GTGGATCTCGTCCAGGATGGGCTTCATCTCGTCGTGGTACAGCTTGTCGATC	52
C6Cas12a-1-7	CCCATCCTGGACGAGATCCACCGCCGCTTCATCAACGACGCCCTGGCCCAG	51
C6Cas12a-1-8	AGTTGTCCAGGCTGGCGCTGATGAAGATCTTCTGGGCCAGGGCGTCGTTGA	51
C6Cas12a-1-9	CAGCGCCAGCCTGGACAACTTCCTGAAGGTGGTGAAGAACTACAAGGTGGAGAGCG	56
C6Cas12a-1-10	GCTTCACCTGGTTCTGCTTGATGTTCTTCTTGGCGCTCTCCACCTTGTAGTTCTTCAC	58
C6Cas12a-1-11	AGAACATCAAGCAGAACCAGGTGAAGCTGCTGCAGAAGGAGATCACCATCAAGACC	56
C6Cas12a-1-12	CTCACCACCTCGCGGCGCAGGCCCAGGGTCTTGATGGTGATCTCCTTCTGC	51
C6Cas12a-1-13	CTGCGCCGCGAGGTGGTGAGCGGCTTCATCACCGTGAGCAAGAAGTGGAAGGAC	54
C6Cas12a-1-14	TCAGCTTGATGCCCAGGCCCACGTACTTGTCCTTCCACTTCTTGCTCACGG	51
C6Cas12a-1-15	GGGCCTGGGCATCAAGCTGAAGGGCGACGGCTACAAGGTGCTGACCGAGCAGG	53
C6Cas12a-1-16	GTTGGGGAACTCGATCTTCAGGATGTCCAGCACGGCCTGCTCGGTCAGCACCTTGTA	57
C6Cas12a-1-17	ACATCCTGAAGATCGAGTTCCCCAACAAGGCCAAGTACATCGACAAGTTCCGCGG	55
C6Cas12a-1-18	CTCGTTGAAGCCGCTGAAGTAGGTCCAGAAGCCGCGGAACTTGTCGATGTACTTG	55
C6Cas12a-1-19	ACCTACTTCAGCGGCTTCAACGAGAACCGCAAGAACTACTACAGCGAGGAGGACAAG	57
C6Cas12a-1-20	GATGCGGTTGGCGATGCTGGTGGCCTTGTCCTCCTCGCTGTAGTAGTTCT	50
C6Cas12a-1-21	CCAGCATCGCCAACCGCATCGTGAACGAGAACCTGAGCCGCTACATCGACAAC	53
C6Cas12a-1-22	CTTCTGCAGGATCTCCTCGAAGGCGATGATGTTGTCGATGTAGCGGCTCAGGT	53
C6Cas12a-1-23	CCTTCGAGGAGATCCTGCAGAAGATCCCCAACCTGAAGAAGTTCAAGCAGGACCTG	56
C6Cas12a-1-24	GGTTCAGGTAGTAGTTGTAGCTGGTGATGTCCAGGTCCTGCTTGAACTTCTTCAGGT	57
C6Cas12a-1-25	TCACCAGCTACAACTACTACCTGAACCAGGCCGGCATCGACAAGTACAACAAGATC	56
C6Cas12a-1-26	CCTTGTCCACGATGTAGCCGCCGATGATCTTGTTGTACTTGTCGATGCCGG	51
C6Cas12a-1-27	GCGGCTACATCGTGGACAAGGACAAGAAGATCCAGGGCATCAACGAGAAGGTG	53
C6Cas12a-1-28	GCTTCTTCTTGGTCTGCTGGGTGTACAGGTTCACCTTCTCGTTGATGCCCTGGA	54
C6Cas12a-1-29	ACACCCAGCAGACCAAGAAGAAGCTGCCCAAGCTGAAGTTCCTGTTCAAGCAGATCG	57
C6Cas12a-1-30	GCCGAAGCCCTTGCGCTCGCTGCCGATCTGCTTGAACAGGAACTTCAGCT	50
C6Cas12a-2-1	GCGAGCGCAAGGGCTTCGGCATCTTCGAGATCAAGGAGGGCAAGGAGTGGG	51
C6Cas12a-2-2	GCGCTGCAGCTTGAACAGGTCGCCCAGCTGCTCCCACTCCTTGCCCTCCTTG	52
C6Cas12a-2-3	GACCTGTTCAAGCTGCAGCGCACCAAGATCAACAGCAACGGCCGCGAGAAG	51
C6Cas12a-2-4	GGTACATGGTGCGCAGGCTGTCGAACAGGCCCTTCTCGCGGCCGTTGCTGT	51
C6Cas12a-2-5	CAGCCTGCGCACCATGTACCGCGAGTTCTTCGACGAGATCAAGCGCGACAGC	52
C6Cas12a-2-6	CTTGTCCAGGCTGTAGCGGGCCTGGCTGTTGCTGTCGCGCTTGATCTCGTC	51
C6Cas12a-2-7	CCCGCTACAGCCTGGACAAGATCTACTTCAACAAGGCCAGCGTGAACACCATC	53
C6Cas12a-2-8	GCGAACTTGTTCCAGTTGGTGAACCAGCTGTTGCTGATGGTGTTCACGCTGGCCTTG	57
C6Cas12a-2-9	TGGTTCACCAACTGGAACAAGTTCGCCGAGCTGCTGAACATCAAGGAGGACAAGAAGAA	59
C6Cas12a-2-10	CTGCTCGGGGATCTTCTTCTCGCCGTTCTTCTTGTCCTCCTTGATGTTCAGCA	53
C6Cas12a-2-11	CGAGAAGAAGATCCCCGAGCAGATCAGCATCGAGGACATCAAGGACAGCCTGAG	54
C6Cas12a-2-12	GCTCCTCCAGGTTCTCCTTGGGGATGATGCTCAGGCTGTCCTTGATGTCCTC	52
C6Cas12a-2-13	CCAAGGAGAACCTGGAGGAGCTGTTCAAGCTGACCAACCGCGAGAAGCACG	51
C6Cas12a-2-14	CCAGGCGTTGCTGCCGAAGAAGCGGGTGCGGTCGTGCTTCTCGCGGTTGGTC	52
C6Cas12a-2-15	TTCTTCGGCAGCAACGCCTGGGTGACCTTCCTGAACATCTGGCAGAACGAGATCGAG	57
C6Cas12a-2-16	CTCCTTCTCCTCCAGCTTGTTGAAGCTCTCCTCGATCTCGTTCTGCCAGATGTTCA	56
C6Cas12a-2-17	CTTCAACAAGCTGGAGGAGAAGGAGAAGGACTTCAAGAAGAACGCCGCCATCAAGTTC	58
C6Cas12a-2-18	ATGTAGTTCTTCTGCACCAGGTTGTTCTTCTGGAACTTGATGGCGGCGTTCTTCTTGAA	59
C6Cas12a-2-19	AGAACAACCTGGTGCAGAAGAACTACATCAAGGAGGTGTGCGACCGCATGC	51
C6Cas12a-2-20	GGTGGTACTTGGCCATGCGCTCGATGGCCAGCATGCGGTCGCACACCTCC	50
C6Cas12a-2-21	GCGCATGGCCAAGTACCACCTGCCCAAGGACAGCAACCTGAGCCGCGAGG	50
C6Cas12a-2-22	CGCTCAGGTTGTCGATGATCCAGTAGAAGTCCTCCTCGCGGCTCAGGTTGCTG	53
C6Cas12a-2-23	CTGGATCATCGACAACCTGAGCGAGCAGCGCGAGATCTACAAGTACTACAACGCCTTC	58
C6Cas12a-2-24	GTTGTAGGGCTTCTTGCTGATGTAGTTGCGGAAGGCGTTGTAGTACTTGTAGATCTCG	58
C6Cas12a-2-25	CAACTACATCAGCAAGAAGCCCTACAACAAGAGCAAGATGAAGCTGAACTTCGAGAAC	58
C6Cas12a-2-26	TCCAGCCGCCCAGCAGGTTGCCGTTCTCGAAGTTCAGCTTCATCTTGCTC	50
C6Cas12a-2-27	CAACCTGCTGGGCGGCTGGAGCGACGGCCAGGAGCGCAACAAGGCCGGCG	50
C6Cas12a-2-28	CCCAGGTAGTACTTGTTGCCGTTGCGCAGGATCACGCCGGCCTTGTTGCGCTCC	54
C6Cas12a-2-29	CAACGGCAACAAGTACTACCTGGGCGTGCTGATCAACCGCGGCATCTTCCG	51
C6Cas12a-2-30	GGTAGATCTCGTTGTTGATCTTGTCGGTGCGGAAGATGCCGCGGTTGATC	50
C6Cas12a-3-1	GATCAACAACGAGATCTACCGCACCGGCAGCAGCAAGTGGGAGCGCCTGATC	52
C6Cas12a-3-2	CGGCCAGGGTCTGGAACTTCAGGTTGCTCAGGATCAGGCGCTCCCACTTGCT	52
C6Cas12a-3-3	TGAAGTTCCAGACCCTGGCCGGCAAGGGCTTCCTGGGCAAGCACGGCGTGA	51
C6Cas12a-3-4	GCACGCTCTTCTCGGGGTTCATGTTGCCGTAGCTCACGCCGTGCTTGCCCAGG	53
C6Cas12a-3-5	ATGAACCCCGAGAAGAGCGTGCCCAGCCTGCAGAAGTTCATCCGCGAGAACTACCTG	57
C6Cas12a-3-6	CCTCGGTCAGCTGGGGGTACTTCTTCAGGTAGTTCTCGCGGATGAACTTCT	51
C6Cas12a-3-7	GTACCCCCAGCTGACCGAGGTGAGCAACACCAAGTTCCTGAGCAAGAAGGACTTCGAC	58
C6Cas12a-3-8	CCTTCAGGGCCTCCTTGATGGCGGCGTCGAAGTCCTTCTTGCTCAGGAACTT	52
C6Cas12a-3-9	CCATCAAGGAGGCCCTGAAGGAGTGCTTCACCATGAACTTCATCAACATCGCCGAGAAC	59
C6Cas12a-3-10	TTGTCCTCGGCCTCCAGCAGCTTGTTCTCGGCGATGTTGATGAAGTTCATG	51
C6Cas12a-3-11	CTGCTGGAGGCCGAGGACAAGGGCGACCTGTACCTGTTCGAGATCACCAACAAGGAC	57
C6Cas12a-3-12	CCTTGCCGCTCTTCTTGCCGCTGAAGTCCTTGTTGGTGATCTCGAACAGGT	51
C6Cas12a-3-13	CGGCAAGAAGAGCGGCAAGGACAACATCCACACCATCTACTGGAAGTACCTGTTCAGC	58
C6Cas12a-3-14	GATGATGGGGCTCTTGCAGTTGCTCTCGCTGAACAGGTACTTCCAGTAGATGGT	54
C6Cas12a-3-15	GCAACTGCAAGAGCCCCATCATCGGCCTGAACGGCGGCGCCGAGATCTTCT	51
C6Cas12a-3-16	CTTGGTGTGCAGCTTGTCCTTCTGGCCCTCGCGGAAGAAGATCTCGGCGCCGCCG	55
C6Cas12a-3-17	CAGAAGGACAAGCTGCACACCAAGCTGGACAAGAAGGGCAAGAAGGTGTTCGACG	55
C6Cas12a-3-18	GAAGAACAGCTTGTCCTCGCTGTAGCGCTTGGCGTCGAACACCTTCTTGCCCTTCT	56
C6Cas12a-3-19	CTACAGCGAGGACAAGCTGTTCTTCCACGTGAGCATCACCATCAACTACGGCAAGC	56
C6Cas12a-3-20	GGTTGATGATGTCGCGGAACTTGATGTTCTTGGGCTTGCCGTAGTTGATGGTGATGCT	58
C6Cas12a-3-21	AACATCAAGTTCCGCGACATCATCAACCAGCTGATCACCAGCATGAACGTGAACATC	57
C6Cas12a-3-22	TTCTCGCCGCGGTCGATGCCGATGATGTTCACGTTCATGCTGGTGATCAG	50
C6Cas12a-3-23	GGCATCGACCGCGGCGAGAAGCACCTGCTGTACTACAGCGTGATCGACAGCAACG	55
C6Cas12a-3-24	CAGGCTGCCCTGCTTCAGGATGATGCCGTTGCTGTCGATCACGCTGTAGTA	51
C6Cas12a-3-25	ATCCTGAAGCAGGGCAGCCTGAACAAGATCCGCGTGGGCGACAAGGAGGT	50
C6Cas12a-3-26	GCGCGCTCGGTCAGCTTCTTGTTGAAGTCCACCTCCTTGTCGCCCACGCG	50
C6Cas12a-3-27	AAGAAGCTGACCGAGCGCGCCAACGAGATGAAGAAGGCCCGCCAGAGCTG	50
C6Cas12a-3-28	CCCTCCTTGAAGTTCTTGATGTTGCCGATCTGCTCCCAGCTCTGGCGGGCCTTCTT	56
C6Cas12a-3-29	GGCAACATCAAGAACTTCAAGGAGGGCTACCTGAGCCAGGCCATCCACGA	50
C6Cas12a-3-30	GCGTTGTACTTGATCATCAGCTGGTAGATCTCGTGGATGGCCTGGCTCAG	50
C6Cas12a-4-1	CTGATGATCAAGTACAACGCCATCATCGTGCTGGAGGACCTGAACACCGAGTTC	54
C6Cas12a-4-2	TCTCCACCTTGCTCAGGCGCTTGGCCTTGAACTCGGTGTTCAGGTCCTCCA	51
C6Cas12a-4-3	GCGCCTGAGCAAGGTGGAGAAGAGCGTGTACAAGAAGTTCGAGCTGAAGCTGGCC	55
C6Cas12a-4-4	GGTCCTTCAGGATCAGGTGGTTCAGCTTGCGGGCCAGCTTCAGCTCGAACTTCTT	55
C6Cas12a-4-5	TGAACCACCTGATCCTGAAGGACCGCAACACCAACGAGATCGGCGGCGTGC	51
C6Cas12a-4-6	CCGATGGTGGGGGTCAGCTGGTAGGCCTTCAGCACGCCGCCGATCTCGTTG	51
C6Cas12a-4-7	CAGCTGACCCCCACCATCGGCGGCGGCGACGTGAGCAAGTTCGAGAAGGCCAAGC	55
C6Cas12a-4-8	GGCGCGCACGTAGAACATCATGCCCCACTGCTTGGCCTTCTCGAACTTGCTCA	53
C6Cas12a-4-9	CATGATGTTCTACGTGCGCGCCAACTACACCAGCACCACCGACCCCGTGAC	51
C6Cas12a-4-10	GCTGAAGTTGCTGATGTACAGGTGCTTGCGCCAGCCGGTCACGGGGTCGGTGGTGCT	57
C6Cas12a-4-11	AGCACCTGTACATCAGCAACTTCAGCAACAACAGCGTGATCAAGAGCTTCTTCGAC	56
C6Cas12a-4-12	TCGATGCCGGTGTCGCGGTTGGTGGGGTCGAAGAAGCTCTTGATCACGCTG	51
C6Cas12a-4-13	AACCGCGACACCGGCATCGAGATCTTCTACAGCGGCAAGTACCGCAGCTGG	51
C6Cas12a-4-14	TGCCGGTCTCCTTCTGCACGTAGCGGAAGCCCCAGCTGCGGTACTTGCCGC	51
C6Cas12a-4-15	CGTGCAGAAGGAGACCGGCAAGAAGTGGGAGCTGTTCGCCACCAAGGAGCTG	52
C6Cas12a-4-16	CACAGCTTGGTGGTCTGGTTGTACTTGAAGCGCTCCAGCTCCTTGGTGGCGAACAG	56
C6Cas12a-4-17	AGTACAACCAGACCACCAAGCTGTGCGAGAAGATCAACCTGTACGACAAGTTCGAGG	57
C6Cas12a-4-18	GCGCTCTTGTCGATGCCCTTGAACAGCTCCTCGAACTTGTCGTACAGGTTGATC	54
C6Cas12a-4-19	TTCAAGGGCATCGACAAGAGCGCCGACATCTACAGCCAGCTGTGCAACGTGC	52
C6Cas12a-4-20	GGTACACCAGGCTCTTCCAGCGGAAGTCCAGCACGTTGCACAGCTGGCTGT	51
C6Cas12a-4-21	GCTGGAAGAGCCTGGTGTACCTGTGGAACCTGCTGAACCAGATCCGCAACGTG	53
C6Cas12a-4-22	CGTTCTTGTTGCCCTCGGCGTTCTTGTCCACGTTGCGGATCTGGTTCAGCA	51
C6Cas12a-4-23	ACGCCGAGGGCAACAAGAACGACTTCATCCAGAGCCCCGTGTACCCCTTC	50
C6Cas12a-4-24	GGTCTTGCCGTCGGTCTTGCGGCTGTCGAAGAAGGGGTACACGGGGCTCT	50
C6Cas12a-4-25	GCAAGACCGACGGCAAGACCGAGCCCATCAACGGCGACGCCAACGGCGCC	50
C6Cas12a-4-26	CAGCATCAGGCCCTTGCGGGCGATGTTCAGGGCGCCGTTGGCGTCGCCGT	50
C6Cas12a-4-27	CCCGCAAGGGCCTGATGCTGGTGGAGCGCATCAAGAACAACCCCGAGAAGTACGAG	56
C6Cas12a-4-28	CCACTCGGTGTCGCGGATCAGCTGCTCGTACTTCTCGGGGTTGTTCTTGA	50
C6Cas12a-4-29	TGATCCGCGACACCGAGTGGGACGCCTGGATCCAGAACTTCAACAAGGTGAACGCTAG	58
C6Cas12a-4-30	GACTTTCCTCTTCTTCTTTGGGCTAGCGTTCACCTTGTTGAAGTTCTGGA	50

## Sheet: HkCas12a
Name	Sequence 5'-3'	bp
HkCas12a-1-1	CCCAAGAAGAAGAGGAAGGTTCCCGGGATGTTCGAGAAGCTGAGCAACATCGTGAG	56
HkCas12a-1-2	GATCAGCTTGAAGCGGATGGTCTTGCTGATGCTCACGATGTTGCTCAGCTTCTCGA	56
HkCas12a-1-3	CAAGACCATCCGCTTCAAGCTGATCCCCGTGGGCAAGACCCTGGAGAACATCG	53
HkCas12a-1-4	CTCGAAGTCCTTCTCCAGCTTGCCCAGCTTCTCGATGTTCTCCAGGGTCTTGCC	54
HkCas12a-1-5	GCAAGCTGGAGAAGGACTTCGAGCGCAGCGACTTCTACCCCATCCTGAAGAACATCAG	58
HkCas12a-1-6	CCTTGATGTACTGGCGGTAGTAGTCGTCGCTGATGTTCTTCAGGATGGGGTAGAAG	56
HkCas12a-1-7	GACTACTACCGCCAGTACATCAAGGAGAAGCTGAGCGACCTGAACCTGGACTG	53
HkCas12a-1-8	GCAGCTCGTGGGCGTCGTACAGCTTCTGCCAGTCCAGGTTCAGGTCGCTCA	51
HkCas12a-1-9	GTACGACGCCCACGAGCTGCTGGACAGCAGCAAGAAGGAGAGCCAGAAGAACCTGG	56
HkCas12a-1-10	CTTGCGGTACTGGGCCTGGATCATCTCCAGGTTCTTCTGGCTCTCCTTCTT	51
HkCas12a-1-11	TCCAGGCCCAGTACCGCAAGGTGCTGTTCAACATCCTGAGCGGCGAGCTGG	51
HkCas12a-1-12	CTTGATCAGGTCCTTGCTGTTCTTCTCGCCGCTCTTGTCCAGCTCGCCGCTCAGGATG	58
HkCas12a-1-13	GAGAAGAACAGCAAGGACCTGATCAAGAACAACAAGGCCCTGTACGGCAAGC	52
HkCas12a-1-14	CAGCACCTCCAGGATGAACTGCTTCTTGAACAGCTTGCCGTACAGGGCCTTGTT	54
HkCas12a-1-15	AAGCAGTTCATCCTGGAGGTGCTGCCCGACTTCGTGAACAACAACGACAGCTACAGC	57
HkCas12a-1-16	TTCAGGCCCTCCAGGTCCTCCTCGCTGTAGCTGTCGTTGTTGTTCACGAA	50
HkCas12a-1-17	GAGGACCTGGAGGGCCTGAACCTGTACAGCAAGTTCACCACCCGCCTGAAGAAC	54
HkCas12a-1-18	GTGAACACGTTCTTGCGGGTCTCCCAGAAGTTCTTCAGGCGGGTGGTGAACTT	53
HkCas12a-1-19	GAGACCCGCAAGAACGTGTTCACCGACAAGGACATCGTGACCGCCATCCC	50
HkCas12a-1-20	GTAGTAGAAGCCGAAGTTCTCGTTCACGGCGCGGAAGGGGATGGCGGTCACGATGTC	57
HkCas12a-1-21	GTGAACGAGAACTTCGGCTTCTACTACGACAACATCAAGATCTTCAACAAGAACATCGA	59
HkCas12a-1-22	GGTTGGGGATCTTGTTCTCCAGGTACTCGATGTTCTTGTTGAAGATCTTGATGTT	55
HkCas12a-1-23	TACCTGGAGAACAAGATCCCCAACCTGGAGAACGAGCTGAAGGAGGCCGAC	51
HkCas12a-1-24	GTCCTTCACGCTGCGGTTGTCGTCCAGGATGTCGGCCTCCTTCAGCTCGTT	51
HkCas12a-1-25	GACAACCGCAGCGTGAAGGACTACTTCACCCCCAACGGCTTCAACTACGTGATC	54
HkCas12a-1-26	TGGTACACGTCGATGCCGTCCTGGGTGATCACGTAGTTGAAGCCGTTGGG	50
HkCas12a-2-1	GACGGCATCGACGTGTACCAGGCCATCCGCGGCGGCTTCACCAAGGAGAACG	52
HkCas12a-2-2	CAGGATCTCGTTGATGCCCTGCACCTTCTCGCCGTTCTCCTTGGTGAAGCCGC	53
HkCas12a-2-3	GCAGGGCATCAACGAGATCCTGAACCTGACCCAGCAGCAGCTGCGCCGCAA	51
HkCas12a-2-4	GCACGCCCAGCTTCACGTTCTTGGTCTCGGGCTTGCGGCGCAGCTGCTGCTG	52
HkCas12a-2-5	AGAACGTGAAGCTGGGCGTGCTGACCAAGCTGCGCAAGCAGATCCTGGAGTAC	53
HkCas12a-2-6	GATCTGGTCGATCAGGAAGCTGGTGCTCTCGCTGTACTCCAGGATCTGCTTGCGC	55
HkCas12a-2-7	ACCAGCTTCCTGATCGACCAGATCGAGGACGACAACGACCTGGTGGACCGC	51
HkCas12a-2-8	GTGCTCTCGAAGAAGCTCACGTTGAACTTGTTGATGCGGTCCACCAGGTCGTTGT	55
HkCas12a-2-9	CAACGTGAGCTTCTTCGAGAGCACCGAGGTGAGCCCCAGCCTGTTCGAGCA	51
HkCas12a-2-10	CTTGATGCTCTTCAGGGCGTTGTACAGGCGCTCGATCTGCTCGAACAGGCTGGGGCT	57
HkCas12a-2-11	TGTACAACGCCCTGAAGAGCATCAAGAAGGAGGAGGTGTACATCGACGCCC	51
HkCas12a-2-12	GCCGAACAGCATCTGGCTGAACTTCTGGGTGTTGCGGGCGTCGATGTACACCTCC	55
HkCas12a-2-13	AAGTTCAGCCAGATGCTGTTCGGCCAGTGGGACGTGATCCGCCGCGGCTAC	51
HkCas12a-2-14	CTCCTTGCTGCCCTCGGTGATCTTCACGGTGTAGCCGCGGCGGATCACGT	50
HkCas12a-2-15	TCACCGAGGGCAGCAAGGAGGAGAAGAAGAAGTACAAGGAGTACCTGGAGCTGG	54
HkCas12a-2-16	GTAGCGCTTGGCCTTGCTGGTCTCGTCCAGCTCCAGGTACTCCTTGTACT	50
HkCas12a-2-17	CCAGCAAGGCCAAGCGCTACCTGAACATCCGCGAGATCGAGGAGCTGGTG	50
HkCas12a-2-18	GTCCACCTCCTCGAAGCCCTCCACCAGGTTCACCAGCTCCTCGATCTCGC	50
HkCas12a-2-19	AGGGCTTCGAGGAGGTGGACGTGTTCAGCGTGCTGCTGGAGAAGTTCAAGATGAACAAC	59
HkCas12a-2-20	CTCGAACTCGCTGCGCTCGATGTTGTTCATCTTGAACTTCTCCAGCAGCA	50
HkCas12a-2-21	TCGAGCGCAGCGAGTTCGAGGCCCCCATCTACGGCAGCCCCATCAAGCTG	50
HkCas12a-2-22	CAGGTGCTTCTCCAGGTACTCCTTGATGGCCTCCAGCTTGATGGGGCTGCCGT	53
HkCas12a-2-23	AGGAGTACCTGGAGAAGCACCTGGAGGAGTACCACAAGTGGAAGCTGCTGCTG	53
HkCas12a-2-24	GTCGGTGTCCAGGTCGTCGTTGCCGATCAGCAGCAGCTTCCACTTGTGGT	50
HkCas12a-2-25	ACGACGACCTGGACACCGACGAGACCTTCTACCCCCTGCTGAACGAGGTG	50
HkCas12a-2-26	GTACAGGGGGATGATGTAGTAGTCGCTGATCACCTCGTTCAGCAGGGGGT	50
HkCas12a-3-1	ACTACATCATCCCCCTGTACAACCTGACCCGCAACTACCTGACCCGCAAGCAC	53
HkCas12a-3-2	GGAAGTCGAAGTTCACCTTGATCTTGTCCTTGTCGCTGTGCTTGCGGGTCAGGTAGTTG	59
HkCas12a-3-3	GACAAGATCAAGGTGAACTTCGACTTCCCCACCCTGGCCGACGGCTGGAG	50
HkCas12a-3-4	GATGATGCTGCGGTTGTCGCTGATCTTGCTCTCGCTCCAGCCGTCGGCCAGGG	53
HkCas12a-3-5	CAGCGACAACCGCAGCATCATCCTGCGCAAGGGCGGCTACTACTACCTGGG	51
HkCas12a-3-6	TTCTTCTTGTTGATCAGCAGCTTGTTGTCGATCAGGATGCCCAGGTAGTAGTAGCCGCC	59
HkCas12a-3-7	ACAACAAGCTGCTGATCAACAAGAAGAACAAGAGCAAGAAGATCTACGAGATCCTGATC	59
HkCas12a-3-8	CTTGCTGAACTCGGGGATCTGGTTGTAGATCAGGATCTCGTAGATCTTCTTGCTC	55
HkCas12a-3-9	AACCAGATCCCCGAGTTCAGCAAGAGCATCCCCAACTACCCCTTCACCAAGAAGG	55
HkCas12a-3-10	GTCGCTCACGTTGTTCTTGAAGTGCTCCTTCACCTTCTTGGTGAAGGGGTAGTTGG	56
HkCas12a-3-11	GCACTTCAAGAACAACGTGAGCGACTTCCAGCTGATCGACGGCTACGTGAGC	52
HkCas12a-3-12	TTCTTGATGTCGTAGATCTCCTTGGTGATGATCAGGGGGCTCACGTAGCCGTCGATCAG	59
HkCas12a-3-13	TCACCAAGGAGATCTACGACATCAAGAAGGAGAAGAAGTACAAGAAGGACTTCTACAAG	59
HkCas12a-3-14	TGTACAGGTAGTTCTTGTTGGTGTTGTTGTCCTTGTAGAAGTCCTTCTTGTACTTCTTC	59
HkCas12a-3-15	CAACAACACCAACAAGAACTACCTGTACACCATCTACAAGTGGATCGAGTTCTGCAAG	58
HkCas12a-3-16	GGGCCCTTGTACTTGTACAGGAACTGCTTGCAGAACTCGATCCACTTGTAGATG	54
HkCas12a-3-17	GTTCCTGTACAAGTACAAGGGCCCCAACAAGGAGAGCTACAAGGAGATGTACGAC	55
HkCas12a-3-18	GGCTGGTGTCCTTCAGGGTGCTGAAGTCGTACATCTCCTTGTAGCTCTCC	50
HkCas12a-3-19	CACCCTGAAGGACACCAGCCTGTACGTGAACCTGAACGACTTCTACGCCGAC	52
HkCas12a-3-20	ACAGCACGCGGTAGGCGCAGCTGTTCACGTCGGCGTAGAAGTCGTTCAGG	50
HkCas12a-3-21	CTGCGCCTACCGCGTGCTGTTCAACAAGATCGACGAGAACACCATCGACAACG	53
HkCas12a-3-22	ACAGCAGCAGCTTGCCGTCCTCCACGGCGTTGTCGATGGTGTTCTCGTCG	50
HkCas12a-3-23	GGACGGCAAGCTGCTGCTGTTCCAGATCTACAACAAGGACTTCAGCCCCGAG	52
HkCas12a-3-24	GTACAGGGTGTGCAGGTTCTTCTTGCCCTTGCTCTCGGGGCTGAAGTCCTTGTTG	55
HkCas12a-3-25	CAAGAAGAACCTGCACACCCTGTACTGGCTGAGCATGTTCAGCGAGGAGAACC	53
HkCas12a-3-26	CGTTCAGCTTCAGCTTGCGGGTGCGCAGGTTCTCCTCGCTGAACATGCTC	50
HkCas12a-4-1	CCGCAAGCTGAAGCTGAACGGCCAGGCCGAGATCTTCTACCGCAAGAAGCTGGAGAAG	58
HkCas12a-4-2	CTGCCCTCCTTGTGGATGATGGGCTTCTTCTCCAGCTTCTTGCGGTAGAAGAT	53
HkCas12a-4-3	CCATCATCCACAAGGAGGGCAGCATCCTGCTGAACAAGATCGACAAGGAGGGCAAC	56
HkCas12a-4-4	CACTCGTGGTAGATGTTCTCGGGGATGGTGTTGCCCTCCTTGTCGATCTTGTTC	54
HkCas12a-4-5	CCCGAGAACATCTACCACGAGTGCTACCGCTACCTGAACAAGAAGATCGGCCGC	54
HkCas12a-4-6	GGGCGATGGCCTCGTCGCTCAGGTCCTCGCGGCCGATCTTCTTGTTCAGGT	51
HkCas12a-4-7	GAGCGACGAGGCCATCGCCCTGTTCAACAAGGACGTGCTGAAGTACAAGGAGGC	54
HkCas12a-4-8	GTAGCGGCGGTCCTTGATGATGTCGAAGCGGGCCTCCTTGTACTTCAGCACGTC	54
HkCas12a-4-9	ACATCATCAAGGACCGCCGCTACAGCGAGAGCCAGTTCTTCTTCCACGTGCCC	53
HkCas12a-4-10	CGTTCTTGTTGGTCTTGATGTCCCAGTTGAAGGTGATGGGCACGTGGAAGAAGAACTGG	59
HkCas12a-4-11	AACTGGGACATCAAGACCAACAAGAACGTGAACCAGATCGTGCAGGGCATGATC	54
HkCas12a-4-12	GATGCCGATGATGTGCTTGATCTCGCCGTCCTTGATCATGCCCTGCACGATCTGGT	56
HkCas12a-4-13	CGAGATCAAGCACATCATCGGCATCGACCGCGGCGAGCGCCACCTGCTGTA	51
HkCas12a-4-14	CGATGTTGCCCTCCAGGTCGATCACGCTGTAGTACAGCAGGTGGCGCTCGCC	52
HkCas12a-4-15	ATCGACCTGGAGGGCAACATCGTGGAGCAGGGCAGCCTGAACACCCTGGA	50
HkCas12a-4-16	CACCTTCACGGTGCTGTTGTCGAAGCGGTTCTGCTCCAGGGTGTTCAGGCTGCC	54
HkCas12a-4-17	TTCGACAACAGCACCGTGAAGGTGGACTACCAGAACAAGCTGCGCACCCG	50
HkCas12a-4-18	TTCTTGCGGGCGCGGTCGCGGTCCTCCTCGCGGGTGCGCAGCTTGTTCTG	50
HkCas12a-4-19	CGCGACCGCGCCCGCAAGAACTGGACCAACATCAACAAGATCAAGGAGCTGAAGGACG	58
HkCas12a-4-20	GTGCACCACGTGGCTCAGGTAGCCGTCCTTCAGCTCCTTGATCTTGTTGAT	51
HkCas12a-4-21	TACCTGAGCCACGTGGTGCACAAGCTGAGCCGCCTGATCATCAAGTACGAGGC	53
HkCas12a-4-22	GCCCTGGTTCAGGTTCTCCATGATCACGATGGCCTCGTACTTGATGATCAGGCG	54
HkCas12a-4-23	ATCATGGAGAACCTGAACCAGGGCTTCAAGCGCGGCCGCTTCAAGGTGGA	50
HkCas12a-4-24	GGGCCAGCTCGAACTTCTGGTACACCTGGCGCTCCACCTTGAAGCGGCCGCG	52
HkCas12a-4-25	TACCAGAAGTTCGAGCTGGCCCTGATGAACAAGCTGAGCGCCCTGAGCTTC	51
HkCas12a-4-26	AGGTTCTTGCGCTCGTCGTACTTCTCCTTGAAGCTCAGGGCGCTCAGCTT	50
HkCas12a-5-1	TACGACGAGCGCAAGAACCTGGAGCCCAGCGGCATCCTGAACCCCATCCAGG	52
HkCas12a-5-2	GCTCCTGGTAGGCGTCCACGGGGTAGCAGGCCTGGATGGGGTTCAGGATGC	51
HkCas12a-5-3	CGTGGACGCCTACCAGGAGCTGCAGGGCCAGAACGGCATCGTGTTCTACCTGCC	54
HkCas12a-5-4	GGGGTCGATCACGCTGGTGTAGGCGGCGGGCAGGTAGAACACGATGCCGTT	51
HkCas12a-5-5	ACACCAGCGTGATCGACCCCGTGACCGGCTTCACCAACCTGTTCCGCCTGAAG	53
HkCas12a-5-6	CTTGATGAACTCCTCGTACTTGCTGCTGTTGATGCTCTTCAGGCGGAACAGGTTGGTG	58
HkCas12a-5-7	AGCAGCAAGTACGAGGAGTTCATCAAGAAGTTCAAGAACATCTACTTCGACAACGAGGA	59
HkCas12a-5-8	CTTGTAGTTGAAGATGAACTTGAAGTCCTCCTCCTCGTTGTCGAAGTAGATGTTCTTGA	59
HkCas12a-5-9	GGACTTCAAGTTCATCTTCAACTACAAGGACTTCGCCAAGGCCAACCTGGTG	52
HkCas12a-5-10	CTGATCTTCCAGTCCTTGCTCTTGATGTTGTTCAGGATCACCAGGTTGGCCTTGGCGAA	59
HkCas12a-5-11	ACATCAAGAGCAAGGACTGGAAGATCAGCACCCGCGGCGAGCGCATCAGCT	51
HkCas12a-5-12	GGCTGCACGTAGAAGTACTCCTTCTTCTTGCTGTTGTAGCTGATGCGCTCGCCGCGG	57
HkCas12a-5-13	AAGAAGGAGTACTTCTACGTGCAGCCCACCGAGTTCCTGATCAACAAGCTGAAGGAGC	58
HkCas12a-5-14	GATGATGTCGATGTTCTCGTAGTCGATGTTCAGCTCCTTCAGCTTGTTGATCAGGAACT	59
HkCas12a-5-15	ACATCGACTACGAGAACATCGACATCATCCCCCTGATCGACAACCTGGAGG	51
HkCas12a-5-16	GGGCCTTCAGGATCTTGCGCTTGGCCTTCTCCTCCAGGTTGTCGATCAGGG	51
HkCas12a-5-17	AGCGCAAGATCCTGAAGGCCCTGTTCGACACCTTCAAGTACAGCGTGCAGCTG	53
HkCas12a-5-18	CTGATGATGTAGTCGTTCTCGAAGTCGTAGTTGCGCAGCTGCACGCTGTACTTGAAGG	58
HkCas12a-5-19	ACGACTTCGAGAACGACTACATCATCAGCCCCACCGCCGACGACAACGGC	50
HkCas12a-5-20	CTTGTCGATGTCGATCTCGTTGCTGTTGTAGTAGTTGCCGTTGTCGTCGGCGGTGG	56
HkCas12a-5-21	ACAGCAACGAGATCGACATCGACAAGACCAACCTGCCCAACAACGGCGAC	50
HkCas12a-5-22	CCTTGCGGGCGATGTTGAAGGCGCCGTTGGCGTCGCCGTTGTTGGGCAGGT	51
HkCas12a-5-23	CCTTCAACATCGCCCGCAAGGGCCTGCTGCTGAAGGACCGCATCGTGAACAGC	53
HkCas12a-5-24	GTTCTTGATCTTCAGGTCCACCTTGCTCTCGTTGCTGTTCACGATGCGGTCCTTCA	56
HkCas12a-5-25	GCAAGGTGGACCTGAAGATCAAGAACGAGGACTGGATCAACTTCATCATCAGCGCTAG	58
HkCas12a-5-26	GACTTTCCTCTTCTTCTTTGGGCTAGCGCTGATGATGAAGTTGATCCAGT	50

## Sheet: LpCas12a
Name	Sequence 5'-3'	bp
LpCas12a-1-1	CCCAAGAAGAAGAGGAAGGTTCCCGGGATGATCATGAACAACGTGACCGGCGAC	54
LpCas12a-1-2	CACCTTGCTGATGGCCACGAACTCGCTGAAGTCGCCGGTCACGTTGTTCATGA	53
LpCas12a-1-3	GTTCGTGGCCATCAGCAAGGTGCAGAAGACCCTGCGCAACGAGCTGCGCCC	51
LpCas12a-1-4	CCCTTCTGCTTGATGTGCTTCATGGTCAGGGGGGTGGGGCGCAGCTCGTTGCGCAG	56
LpCas12a-1-5	CCATGAAGCACATCAAGCAGAAGGGCATCATCACCGAGGACGAGTACAAGACC	53
LpCas12a-1-6	GCGATGCGCTTCAGCTCCAGGCTCTGCTGGGTCTTGTACTCGTCCTCGGTG	51
LpCas12a-1-7	CTGGAGCTGAAGCGCATCGCCGACGGCTACTACCGCGACTACATCACCCACAAG	54
LpCas12a-1-8	GCGGAAGTCCAGGTTGTTGGTGTCGTTCAGCTTGTGGGTGATGTAGTCGCGGT	53
LpCas12a-1-9	CACCAACAACCTGGACTTCCGCAACCTGTTCGAGGCCATCGAGGAGAAGTACAAG	55
LpCas12a-1-10	CAGCTTGTCGCGGTTGTCCTTGTCGTTCTTCTTGTACTTCTCCTCGATGGCCTC	54
LpCas12a-1-11	ACAAGGACAACCGCGACAAGCTGGACCTGGTGGAGAAGAGCAAGCGCGGC	50
LpCas12a-1-12	GTCGTCGGCGCTCAGCAGCTTGGCGATCTCGCCGCGCTTGCTCTTCTCCA	50
LpCas12a-1-13	AGCTGCTGAGCGCCGACGACAACTTCAAGAGCATGTTCGAGGCCAAGCTGATC	53
LpCas12a-1-14	CTCCACGTACACGGGCAGCAGCTGGGTGATCAGCTTGGCCTCGAACATGC	50
LpCas12a-1-15	TGCTGCCCGTGTACGTGGAGCAGAACTACATCGGCGAGGACAAGGAGAAGG	51
LpCas12a-1-16	GCCCTTGAACAGGGCGATGGTCTCCAGGGCCTTCTCCTTGTCCTCGCCGA	50
LpCas12a-1-17	CCATCGCCCTGTTCAAGGGCTTCACCACCTACTTCACCGACTACTTCAACATCCGC	56
LpCas12a-1-18	GCCGCCGTTCTCCTTGAACATGTTCTTGCGGATGTTGAAGTAGTCGGTGAAGT	53
LpCas12a-1-19	ACATGTTCAAGGAGAACGGCGGCGCCAGCAGCATCTGCTACCGCATCGTGAAC	53
LpCas12a-1-20	CTTCAGGTTGTCGTAGAAGATGCTGGCGTTCACGTTCACGATGCGGTAGCAGATGC	56
LpCas12a-1-21	CCAGCATCTTCTACGACAACCTGAAGACCTTCATGTGCATCAAGGAGAAGGCCG	54
LpCas12a-1-22	CCTCCTCGATCAGGGCGATCTCGGTCTCGGCCTTCTCCTTGATGCACATGA	51
LpCas12a-1-23	AGATCGCCCTGATCGAGGAGGAGCTGACCGAGCTGCTGGACAGCTGGCGC	50
LpCas12a-1-24	CTCGTTGTAGTAGTCCTCGCTGAAGATGTGCTCCAGGCGCCAGCTGTCCAGCAGCT	56
LpCas12a-1-25	TCTTCAGCGAGGACTACTACAACGAGCTGCTGGCCCAGAAGGGCATCGAC	50
LpCas12a-1-26	GTTCACGTCGCCGCAGATCTGGTTGTAGTAGTCGATGCCCTTCTGGGCCA	50
LpCas12a-2-1	AGATCTGCGGCGACGTGAACAAGCACATGAACCTGTACTGCCAGCAGAACAAGC	54
LpCas12a-2-2	CTGCAGCTTGGTCATCTTGAACACGTTGGCCTTCAGCTTGTTCTGCTGGCAGTACAGG	58
LpCas12a-2-3	AACGTGTTCAAGATGACCAAGCTGCAGAAGCAGATCATGGGCATCAGCGAGAAGG	55
LpCas12a-2-4	GTTCTGGTACATGGGGGGGATCTCGAAGGCCTTCTCGCTGATGCCCATGATCT	53
LpCas12a-2-5	GATCCCCCCCATGTACCAGAACGACGAGGAGGTGTACGCCGCCTTCAACGG	51
LpCas12a-2-6	CAGCTTCACCTCCTCCAGGCGGCTGATGAAGCCGTTGAAGGCGGCGTACAC	51
LpCas12a-2-7	GCCTGGAGGAGGTGAAGCTGATCGACCGCCTGGGCAACGTGCTGCAGAACAG	52
LpCas12a-2-8	CGTTGATGTAGATCTTGGCGGTGTCGTAGATGTTGCTGTTCTGCAGCACGTTGCCC	56
LpCas12a-2-9	GACACCGCCAAGATCTACATCAACGCCCGCTGCTACACCAACGTGAGCAGCTAC	54
LpCas12a-2-10	TCTCGATCACGCCCCAGCCGCCGTACACGTAGCTGCTCACGTTGGTGTAGC	51
LpCas12a-2-11	CGGCTGGGGCGTGATCGAGAGCGCCATCGAGCGCTACTGGTACAACACCATCG	53
LpCas12a-2-12	TCTTGGCCTTGCTCTGGCCCTTGCCGGCGATGGTGTTGTACCAGTAGCGC	50
LpCas12a-2-13	GGGCCAGAGCAAGGCCAAGAAGATCGAGAAGGCCAAGAAGGACAACAAGTTCATGAG	57
LpCas12a-2-14	CACGATGCTGTCCAGCTCCTTCACGCTCATGAACTTGTTGTCCTTCTTGGCC	52
LpCas12a-2-15	GAAGGAGCTGGACAGCATCGTGAGCGACTACGAGCCCGACTACTTCAACGC	51
LpCas12a-2-16	GGCCGCTGTTGTCGTCGTCCATGTTGCTGGCGTTGAAGTAGTCGGGCTCG	50
LpCas12a-2-17	GGACGACGACAACAGCGGCCGCGCCTTCAGCGGCCACGGCGTGCTGGGCT	50
LpCas12a-2-18	GTTGGCCAGCAGCTTGCTCATCTTGTTGAAGTAGCCCAGCACGCCGTGGCCG	52
LpCas12a-2-19	GATGAGCAAGCTGCTGGCCAACATGAGCCTGCACACCATCACCTACGACAGC	52
LpCas12a-2-20	CGGTCTCCTTGTTCTCGATCAGGCTGTCGCCGCTGTCGTAGGTGATGGTGTGC	53
LpCas12a-2-21	CCTGATCGAGAACAAGGAGACCGCCCTGAACATCAAGAAGGACCTGGACGACATC	55
LpCas12a-2-22	GGTCTGCAGCCAGTGGTAGATGCTCATGATGTCGTCCAGGTCCTTCTTGATG	52
LpCas12a-2-23	CATCTACCACTGGCTGCAGACCTTCATCATCGACGAGGTGGTGGAGAAGG	50
LpCas12a-2-24	TGTCCTCCAGCTCGGCGTAGAAGGCGTTGTCCTTCTCCACCACCTCGTCG	50
LpCas12a-2-25	CTACGCCGAGCTGGAGGACATCTACTACGAGCTGGAGAACGTGGTGACCC	50
LpCas12a-2-26	GGGTCACGTAGTTGCGGATGCGGTCGTACAGGGTCACCACGTTCTCCAGC	50
LpCas12a-3-1	CATCCGCAACTACGTGACCCGCAAGCCCTACAGCACCCAGAAGTTCAAGCTTAACTTCG	59
LpCas12a-3-2	CCGCTGGCCAGGGTGGGGCTGGCGAAGTTAAGCTTGAACTTCTGGGTGCT	50
LpCas12a-3-3	GCCCCACCCTGGCCAGCGGCTGGAGCCGCAGCAAGGAGTTCGACAACAACGCCATC	56
LpCas12a-3-4	GCGATGTAGTACTTGTTGTTGCGCAGCAGGATGATGGCGTTGTTGTCGAACTCCTTG	57
LpCas12a-3-5	CTGCGCAACAACAAGTACTACATCGCCATCTTCAACGTGAACAACAAGCCCGACAAG	57
LpCas12a-3-6	GCTCCTCGCTGCCCTTGATGATCTGCTTGTCGGGCTTGTTGTTCACGTTGA	51
LpCas12a-3-7	CATCAAGGGCAGCGAGGAGCAGCGCCTGAGCACCGACTACAAGAAGATGGTGTACAACC	59
LpCas12a-3-8	CATCTTGTTGGGGCCGGGCAGCAGGTTGTACACCATCTTCTTGTAGTCGGT	51
LpCas12a-3-9	TGCCCGGCCCCAACAAGATGCTGCCCTGGGTGTTCATCAAGAGCAACACCGGCAAG	56
LpCas12a-3-10	CAGGATGTAGCTGCTGGGGTTGTAGTCGCGCTTGCCGGTGTTGCTCTTGATGAAC	55
LpCas12a-3-11	TACAACCCCAGCAGCTACATCCTGGAGGGCTACGAGAAGAACCGCCACATCAAGAG	56
LpCas12a-3-12	GGCAGTAGTTGATGTCGAAGTTGCCGCTGCTCTTGATGTGGCGGTTCTTCTCGTA	55
LpCas12a-3-13	GGCAACTTCGACATCAACTACTGCCACGACCTGATCGACTACTACAAGGCCTGC	54
LpCas12a-3-14	GTAGTTCTTCCACTCGGGGTGCTTGTTGATGCAGGCCTTGTAGTAGTCGATCAG	54
LpCas12a-3-15	AAGCACCCCGAGTGGAAGAACTACGGCTTCAAGTTCAAGGAGACCACCCAGTACAAC	57
LpCas12a-3-16	CACGTCCTTGTAGAACTGGCCGATGTCGTTGTACTGGGTGGTCTCCTTGAACTT	54
LpCas12a-3-17	ATCGGCCAGTTCTACAAGGACGTGGAGAAGCAGGGCTACAGCATCAGCTGG	51
LpCas12a-3-18	CGGTTGATGTCGGCCTCGCTGATGTAGGCCCAGCTGATGCTGTAGCCCTG	50
LpCas12a-3-19	AGCGAGGCCGACATCAACCGCCTGGACGAGGAGGGCAAGATCTACCTGTTCGAG	54
LpCas12a-3-20	CTGTGGCTGCTCAGGTCCTTGTTGTAGATCTCGAACAGGTAGATCTTGCCCTC	53
LpCas12a-3-21	AACAAGGACCTGAGCAGCCACAGCACCGGCAAGGACAACCTGCACACCATGTACC	55
LpCas12a-3-22	CTTCAGGTTGTCCTCGCTGAAGATGTTCTTCAGGTACATGGTGTGCAGGTTGTCCTT	57
LpCas12a-3-23	AACATCTTCAGCGAGGACAACCTGAAGAACATCTGCATCGAGCTGAACGGCAAC	54
LpCas12a-3-24	CATGCTGCTCTTGCGGTAGAACAGCTCGGCGTTGCCGTTCAGCTCGATGCAGAT	54
LpCas12a-3-25	CTGTTCTACCGCAAGAGCAGCATGAAGCGCAACATCACCCACAAGAAGGACACCG	55
LpCas12a-3-26	TTGATGTAGGTCTTGTTCACCAGCACGGTGTCCTTCTTGTGGGTGATGTT	50
LpCas12a-4-1	GTGAACAAGACCTACATCAACGAGGCCGGCGTGCGCGTGAGCCTGACCGAC	51
LpCas12a-4-2	GTCGTTGTTGTAGTAGTTGTACACCTTGATGTAGTCCTCGTCGGTCAGGCTCACGCGCA	59
LpCas12a-4-3	CAAGGTGTACAACTACTACAACAACGACTACGTGATCGACGTGGAGAAGGACAAG	55
LpCas12a-4-4	CGATGCGCTCCAGGATCTCCACCAGCTTCTTGTCCTTCTCCACGTCGATCAC	52
LpCas12a-4-5	TGGAGATCCTGGAGCGCATCGGCCACCGCAAGAACCCCATCGACATCATCAAGGAC	56
LpCas12a-4-6	GCAGGAAGTACTTGTCCTCGGTGTAGCGCTTGTCCTTGATGATGTCGATGGGGTTC	56
LpCas12a-4-7	TACACCGAGGACAAGTACTTCCTGCACTTCCCCATCACCATCAACTACGGCGTG	54
LpCas12a-4-8	GTACTCGATCATCTTGGCGTTGATGTTCTCGTCGTCCACGCCGTAGTTGATGGTGATGG	59
LpCas12a-4-9	GAACATCAACGCCAAGATGATCGAGTACATCGCCAAGCACAACAACATGAACGTGATC	58
LpCas12a-4-10	GTTGCGCTCGCCGCGGTCGATGCCGATCACGTTCATGTTGTTGTGCTTGGC	51
LpCas12a-4-11	TCGACCGCGGCGAGCGCAACCTGATCTACATCAGCGTGATCAACAACAAGGGCAAC	56
LpCas12a-4-12	CCAGGTTGAAGCTCTTCTGCTCGATGATGTTGCCCTTGTTGTTGATCACGCTG	53
LpCas12a-4-13	CGAGCAGAAGAGCTTCAACCTGGTGAACAACTACGACTACAAGAACAAGCTGAAGAACA	59
LpCas12a-4-14	CGTTGTCGCGGGTCTTCTCCATGTTCTTCAGCTTGTTCTTGTAGTCGTAG	50
LpCas12a-4-15	GGAGAAGACCCGCGACAACGCCCGCAAGAACTGGCAGGAGATCGGCAAGATC	52
LpCas12a-4-16	CCGCTCAGGTAGCCGTTCTTCACGTCCTTGATCTTGCCGATCTCCTGCCAG	51
LpCas12a-4-17	GAAGAACGGCTACCTGAGCGGCGTGATCAGCAAGATCGCCCGCATGGTGG	50
LpCas12a-4-18	GTCCTCCATCACGATGATGGCGTTGTAGTCCACCACCATGCGGGCGATCTTG	52
LpCas12a-4-19	CGCCATCATCGTGATGGAGGACCTGAACCGCGGCTTCAAGCGCGGCCGCT	50
LpCas12a-4-20	GAACTTCTGGTACACCTGGCGCTCCACCTTGAAGCGGCCGCGCTTGAAGCCG	52
LpCas12a-4-21	GCGCCAGGTGTACCAGAAGTTCGAGAACATGCTGATCAGCAAGCTGAACTACCTG	55
LpCas12a-4-22	CTCGTCGGCCTTCTTCTCCTTGAACACCAGGTAGTTCAGCTTGCTGATCAGC	52
LpCas12a-4-23	CAAGGAGAAGAAGGCCGACGAGAACGGCGGCATCCTGAAGGGCTACCAGCTG	52
LpCas12a-4-24	TCTGCAGGGCGCTCTTGGGCAGGTAGGTCAGCTGGTAGCCCTTCAGGATG	50
LpCas12a-4-25	GCCCAAGAGCGCCCTGCAGATCGGCAAGCAGTGCGGCTGCATCTTCTACGTG	52
LpCas12a-4-26	GGTCGATCTTGCTGGTGTAGGCGGCGGGCACGTAGAAGATGCAGCCGCAC	50
LpCas12a-5-1	CTACACCAGCAAGATCGACCCCGCCACCGGCTTCATCAACATCTTCGACTTCAAGAAGT	59
LpCas12a-5-2	GGCGTTGATGGCGCTGCCGCTGTACTTCTTGAAGTCGAAGATGTTGATGAA	51
LpCas12a-5-3	GCGGCAGCGCCATCAACGCCAAGGTGAAGGACAAGAAGGAGTTCCTGATGAGCATGAAC	59
LpCas12a-5-4	GCCCTCGTTCACGTAGCGGATGCTGTTCATGCTCATCAGGAACTCCTTCTTG	52
LpCas12a-5-5	ATCCGCTACGTGAACGAGGGCAGCGCCGAGTACGAGAAGATCGGCCACCGC	51
LpCas12a-5-6	CTTGAAGTTGTTGTAGTCGAAGCTGAAGGCGAACAGCTGGCGGTGGCCGATCTTCTCGT	59
LpCas12a-5-7	CTTCAGCTTCGACTACAACAACTTCAAGACCTACAACGTGAGCATCCCCGTGAAC	55
LpCas12a-5-8	CTCGCCGTAGGTGTAGGTGGTCCACTCGTTCACGGGGATGCTCACGTTGTA	51
LpCas12a-5-9	CCACCTACACCTACGGCGAGCGCATCAAGAAGCTGTACAAGGACGGCCGCT	51
LpCas12a-5-10	CTCGGTCAGGTTCAGCACCTCGCTGCCGCTCCAGCGGCCGTCCTTGTACAGC	52
LpCas12a-5-11	GAGGTGCTGAACCTGACCGAGGACCTGATCGAGCTGATGGAGCAGTACGGCATC	54
LpCas12a-5-12	GCGGATGTCGTGGCCGTCCTTGTACTCGATGCCGTACTGCTCCATCAGCT	50
LpCas12a-5-13	AGGACGGCCACGACATCCGCGAGGACATCAGCCACATGGACGAGATGCGC	50
LpCas12a-5-14	CTTGAACTTCTCGAACAGGTTGCAGATGAAGTCGGCGTTGCGCATCTCGTCCATGTGGC	59
LpCas12a-5-15	TCATCTGCAACCTGTTCGAGAAGTTCAAGTACACCGTGCAGCTGCGCAAC	50
LpCas12a-5-16	GTAGTCGTCGCCCTCGGCCTCGCTCTTGCTGTTGCGCAGCTGCACGGTGT	50
LpCas12a-5-17	AGGCCGAGGGCGACGACTACGACCGCCTGGTGAGCCCCGTGCTGAACAGC	50
LpCas12a-5-18	CCTTGTAGTCGCTGCTGTCGAAGAAGCCGTTGTGGCTGTTCAGCACGGGGCTCA	54
LpCas12a-5-19	TCTTCGACAGCAGCGACTACAAGGAGAACGAGAAGAGCGACGACATCATCGACG	54
LpCas12a-5-20	CGGCGTCCTTGGGCATGATCTGCTTGTCGTCGATGATGTCGTCGCTCTTCT	51
LpCas12a-5-21	AGATCATGCCCAAGGACGCCGACGCCAACGGCGCCTACTGCATCGCCCTG	50
LpCas12a-5-22	CCAGTTCTCCTTGATCTTGTTGATCTCGTACAGGCCCTTCAGGGCGATGCAGTAGGCGC	59
LpCas12a-5-23	ACGAGATCAACAAGATCAAGGAGAACTGGAGCGACGACAAGAAGCTGAAGGAG	53
LpCas12a-5-24	CACTCGGTCACGCCGATGTACAGCTCGCTCTCCTTCAGCTTCTTGTCGTCGC	52
LpCas12a-5-25	TGTACATCGGCGTGACCGAGTGGCTGGACTACATCCAGAACCGCCGCTTCG	51
LpCas12a-5-26	GACTTTCCTCTTCTTCTTTGGGCTAGCCTCGAAGCGGCGGTTCTGGATGT	50

## Sheet: OsCas12a
Name	Sequence 5'-3'	bp
OsCas12a-1-1	CCCAAGAAGAAGAGGAAGGTTCCCGGGATGGAGACCGAGATCCTGAAGTACGACTTC	57
OsCas12a-1-2	GTACATGTACTTGCCCTCGCGCTCGAAGAAGTCGTACTTCAGGATCTCGGTCT	53
OsCas12a-1-3	GCGCGAGGGCAAGTACATGTACTACGACGGCCTGACCAAGCAGTACGCCCTG	52
OsCas12a-1-4	GGGCACCAGCTCGTTGCGGATGGTCTTGCTCAGGGCGTACTGCTTGGTCAG	51
OsCas12a-1-5	TCCGCAACGAGCTGGTGCCCATCGGCAAGACCCTGGACAACATCAAGAAGAACCGC	56
OsCas12a-1-6	CTTGCGCTTGATGTCGGCCTCCAGGATGCGGTTCTTCTTGATGTTGTCCAGG	52
OsCas12a-1-7	GAGGCCGACATCAAGCGCAAGAGCGACTACGAGCACGTGAAGAAGCTGATGGACATG	57
OsCas12a-1-8	CAGGGCCTCGTTGATGATCTTCTTGTGGTACATGTCCATCAGCTTCTTCACGTGCT	56
OsCas12a-1-9	CAAGAAGATCATCAACGAGGCCCTGGACAACTTCAAGCTGAGCGTGCTGGAGG	53
OsCas12a-1-10	TCGTCGTTCTGCTTGTTGAAGTAGATGTCGGCGGCGTCCTCCAGCACGCTCAGCTTGAA	59
OsCas12a-1-11	ACATCTACTTCAACAAGCAGAACGACGAGCGCGACATCGACGCCTTCCTGAAG	53
OsCas12a-1-12	CCACGATCTCCTTGCGCAGCTTGTCCTGGATCTTCAGGAAGGCGTCGATGTCG	53
OsCas12a-1-13	AAGCTGCGCAAGGAGATCGTGGAGCAGCTGAAGGGCCACACCGACTACAGC	51
OsCas12a-1-14	GCAGGCCCAGGAAGTCCTTGTTGCCCACCTTGCTGTAGTCGGTGTGGCCCT	51
OsCas12a-1-15	CAAGGACTTCCTGGGCCTGCTGAAGGCCGCCAGCACCGAGGAGGACCGCAT	51
OsCas12a-1-16	GTGAAGTAGGTGTAGAAGTTGTCGAAGCTCTCGATCAGGATGCGGTCCTCCTCGGTGCT	59
OsCas12a-1-17	GCTTCGACAACTTCTACACCTACTTCACCAGCTACAACAAGGTGCGCAGCAACC	54
OsCas12a-1-18	GTGCTGCTCTTGTCCTCGGCGCTGTACAGGTTGCTGCGCACCTTGTTGTAG	51
OsCas12a-1-19	GCCGAGGACAAGAGCAGCACCGTGGCCTACCGCCTGATCAACGAGAACCTGCC	53
OsCas12a-1-20	GCGGTAGGCCTTGATGTTGTCGAAGAACTTGGGCAGGTTCTCGTTGATCAGGC	53
OsCas12a-1-21	CGACAACATCAAGGCCTACCGCACCGTGCGCAACGCCGGCGTGATCAGCGG	51
OsCas12a-1-22	CAGCTCGTCCTGCTCCACGATGCTCATGTCGCCGCTGATCACGCCGGCGTT	51
OsCas12a-1-23	TCGTGGAGCAGGACGAGCTGTTCGAGGTGGACACCTTCAACCACACCCTGACC	53
OsCas12a-1-24	CCGATCATGTGGTTGTAGGTGTCGATGCCGTACTGGGTCAGGGTGTGGTTGAAGGTG	57
OsCas12a-1-25	ATCGACACCTACAACCACATGATCGGCCAGCTGAACAGCGCCATCAACCTGTACAAC	57
OsCas12a-1-26	GCTGCCGGCGCCGTGCATCTTCTGGTTGTACAGGTTGATGGCGCTGTTCA	50
OsCas12a-1-27	AGATGCACGGCGCCGGCAGCTTCAAGAAGCTGCCCAAGATGAAGGAGCTGTACAAG	56
OsCas12a-1-28	CTCCTCGCGCTCGGTCAGCAGCTGCTTGTACAGCTCCTTCATCTTGGGCA	50
OsCas12a-1-29	TGCTGACCGAGCGCGAGGAGGAGTTCATCGAGGAGTACACCGACGACGAGG	51
OsCas12a-1-30	CACGTAGTTGTGCACGCTGGTGATCAGCACCTCGTCGTCGGTGTACTCCT	50
OsCas12a-2-1	CCAGCGTGCACAACTACGTGAGCTACCTGATCGACTACCTGAACAGCGACAAGG	54
OsCas12a-2-2	CTCTTGCGCAGGGTGTCGAAGAAGCTCTCCACCTTGTCGCTGTTCAGGTAGTCG	54
OsCas12a-2-3	TTCTTCGACACCCTGCGCAAGAGCGACGGCAAGGAGGTGTTCATCAAGAACGACGTG	57
OsCas12a-2-4	GAACAGGATGTTGCTCATGGTGGTCTTGCTCACGTCGTTCTTGATGAACACCTCCT	56
OsCas12a-2-5	GACCACCATGAGCAACATCCTGTTCGACAACTGGAGCACCATCGACGACCTG	52
OsCas12a-2-6	CTCGGGGGCGCTGTCGTACTCGTGGTTGATCAGGTCGTCGATGGTGCTCCA	51
OsCas12a-2-7	AGTACGACAGCGCCCCCGAGAACGTGAAGAAGACCAAGGACGACAAGTACTTCGAG	56
OsCas12a-2-8	GCTCTTGTTCTTCTTCAGGTCCTTCTGGCGCTTCTCGAAGTACTTGTCGTCCTTGGTC	58
OsCas12a-2-9	CAGAAGGACCTGAAGAAGAACAAGAGCTACAGCCTGAGCAAGATCGCCGCC	51
OsCas12a-2-10	GATGTACTTCTCCAGGATGGTGGTGTCGCGGCACAGGGCGGCGATCTTGCTCAGGC	56
OsCas12a-2-11	CACCACCATCCTGGAGAAGTACATCCGCCGCCTGGTGGACGACATCGAGAAGATC	55
OsCas12a-2-12	CGATGTCGCTGAACACGTTGTTGCTGGTGTAGATCTTCTCGATGTCGTCCACCAG	55
OsCas12a-2-13	GCAACAACGTGTTCAGCGACATCGTGCTGAGCAAGCACGACCGCAGCAAGAAG	53
OsCas12a-2-14	GCCTGCACGGCGTTGGTGTTCTTGCTCAGCTTCTTGCTGCGGTCGTGCTTG	51
OsCas12a-2-15	AACACCAACGCCGTGCAGGCCATCAAGAACATGCTGGACAGCATCAAGGACTTCG	55
OsCas12a-2-16	GCTGCCGTTGATCAGCATCACGTCGTGCTCGAAGTCCTTGATGCTGTCCAGCA	53
OsCas12a-2-17	CGTGATGCTGATCAACGGCAGCGGCCAGGAGATCAAGAAGAACCTGAACGTGTACAGCG	59
OsCas12a-2-18	GATGCCGGCCAGGGCCTCCTGCTCGCTGTACACGTTCAGGTTCTTCTTGAT	51
OsCas12a-2-19	AGGAGGCCCTGGCCGGCATCCTGCGCCAGGTGGACCACATCTACAACCTGACCC	54
OsCas12a-2-20	GTGCTGAAGGGCTTCTTGGTCAGGTAGTTGCGGGTCAGGTTGTAGATGTGGTCC	54
OsCas12a-2-21	CTGACCAAGAAGCCCTTCAGCACCGAGAAGATCAAGCTGAACTTCAACCGCCCC	54
OsCas12a-2-22	CTTGTTCTTGTCCCAGCCGTCCAGGAAGGTGGGGCGGTTGAAGTTCAGCTTGA	53
OsCas12a-2-23	GGACGGCTGGGACAAGAACAAGGAGGAGGCCAACCTGGGCATCCTGCTGATCAAG	55
OsCas12a-2-24	GTGTTCATGATGCCCAGGTAGTAGCGGTTGTCCTTGATCAGCAGGATGCCCAGGTT	56
OsCas12a-2-25	GCTACTACCTGGGCATCATGAACACCAGCAGCAACAAGGCCTTCGTGAACCCC	53
OsCas12a-2-26	CACCTTCTTGTAGATGTCGTTGCTGATGGCCTTGGGGGGGTTCACGAAGGCCTTGTTG	58
OsCas12a-2-27	CATCAGCAACGACATCTACAAGAAGGTGGACTACAAGCTGCTGCCCGGCC	50
OsCas12a-2-28	GCGAAGAACACCTTGGGCAGCATCTTGTTGGGGCCGGGCAGCAGCTTGTAG	51
OsCas12a-2-29	GCTGCCCAAGGTGTTCTTCGCCACCAAGAACATCGCCTACTACGCCCCCA	50
OsCas12a-2-30	CCTTGCGGTACTTGCTCAGCAGCTCCTCGCTGGGGGCGTAGTAGGCGATG	50
OsCas12a-3-1	GCTGAGCAAGTACCGCAAGGGCACCCACAAGAAGGGCGACAGCTTCAGCATCG	53
OsCas12a-3-2	GCTCTTGAAGAAGTCGATCAGGTTGCGGCAGTCGTCGATGCTGAAGCTGTCGCCCTT	57
OsCas12a-3-3	GCAACCTGATCGACTTCTTCAAGAGCAGCATCAACAAGAACACCGACTGGAGCAC	55
OsCas12a-3-4	GTAGCTGTTGGTGTCGCTGAAGTTGAAGCCGAAGGTGCTCCAGTCGGTGTTCTTGTTG	58
OsCas12a-3-5	TTCAACTTCAGCGACACCAACAGCTACAACGACATCAGCGACTTCTACCGCGAG	54
OsCas12a-3-6	GAAGCTCAGCTTGTAGCCCTGCTTCTCCACCTCGCGGTAGAAGTCGCTGATGT	53
OsCas12a-3-7	GCAGGGCTACAAGCTGAGCTTCACCGACATCGACGCCTGCTACATCAAGGACC	53
OsCas12a-3-8	GATCTGGAACAGGTACAGCTCGTTGTTGTCCACCAGGTCCTTGATGTAGCAGGCGTC	57
OsCas12a-3-9	ACAACGAGCTGTACCTGTTCCAGATCTACAACAAGGACTTCAGCCCCTACAGC	53
OsCas12a-3-10	GAAGTACAGGGTGTGCAGGTTCAGCTTGCCCTTGCTGTAGGGGCTGAAGTCCTTG	55
OsCas12a-3-11	CTGAACCTGCACACCCTGTACTTCAAGATGCTGTTCGACCAGCGCAACCTGG	52
OsCas12a-3-12	GCCTCGCCGTTCAGCTTGTACACCACGTTGTCCAGGTTGCGCTGGTCGAACA	52
OsCas12a-3-13	GTACAAGCTGAACGGCGAGGCCGAGGTGTTCTACCGCCCCGCCAGCATCGA	51
OsCas12a-3-14	CTGGCCGCTCTTGTGGATGATCTGCTCGTCGCTCTCGATGCTGGCGGGGCGGTA	54
OsCas12a-3-15	AGATCATCCACAAGAGCGGCCAGAACATCAAGAACAAGAACCAGAAGCGCAGCAAC	56
OsCas12a-3-16	GTCGTAGTCGAAGGTGCTGGTCTTCTTGCAGTTGCTGCGCTTCTGGTTCTTGTTC	55
OsCas12a-3-17	AAGACCAGCACCTTCGACTACGACATCGTGAAGGACCGCCGCTACTGCAAG	51
OsCas12a-3-18	CGGTGATGGGCAGGTGCAGCATGAACTTGTCCTTGCAGTAGCGGCGGTCCT	51
OsCas12a-3-19	GCTGCACCTGCCCATCACCGTGAACTTCGGCACCAACGAGAGCGGCAAGTTCAAC	55
OsCas12a-3-20	GGCGCGGATGGCGTTGTTCACCAGCTCGTTGAACTTGCCGCTCTCGTTGGT	51
OsCas12a-3-21	TGAACAACGCCATCCGCGCCGACAAGGACGTGAACGTGATCGGCATCGACCG	52
OsCas12a-3-22	CCACCACCACGTACAGCAGGTTGCGCTCGCCGCGGTCGATGCCGATCACGTTC	53
OsCas12a-3-23	AACCTGCTGTACGTGGTGGTGGTGGACCCCTGCGGCAAGATCATCGAGCAGATC	54
OsCas12a-3-24	CGTACTCCTTGTCCACGATGGTGTTCAGGCTGATCTGCTCGATGATCTTGCCGC	54
OsCas12a-3-25	CACCATCGTGGACAAGGAGTACGACATCGAGACCGACTACCACCAGCTGCTG	52
OsCas12a-3-26	GCCTTGTCGCGGCTGCCCTCCTTCTCGTCCAGCAGCTGGTGGTAGTCGGT	50
OsCas12a-3-27	GAGGGCAGCCGCGACAAGGCCCGCAAGGACTGGAACACCATCGAGAACATCAAGGAG	57
OsCas12a-3-28	CTGGCTCAGGTAGCCCTCCTTCAGCTCCTTGATGTTCTCGATGGTGTTCCA	51
OsCas12a-3-29	AAGGAGGGCTACCTGAGCCAGGTGGTGAACATCATCGCCAAGCTGGTGCTGAAG	54
OsCas12a-3-30	TCCTCCAGGCAGATGATGGCGTCGTACTTCAGCACCAGCTTGGCGATGAT	50
OsCas12a-4-1	GCCATCATCTGCCTGGAGGACCTGAACTTCGGCTTCAAGCGCGGCCGCCAG	51
OsCas12a-4-2	CTTCTCGAACTTCTGGTACACCTGCTTCTCCACCTTCTGGCGGCCGCGCTTGAAGC	56
OsCas12a-4-3	GCAGGTGTACCAGAAGTTCGAGAAGATGCTGATCGACAAGATGAACTACCTGGTGCTG	58
OsCas12a-4-4	GCTCTCCTGCTTGCGGCTCTTGTCCAGCACCAGGTAGTTCATCTTGTCGAT	51
OsCas12a-4-5	AGAGCCGCAAGCAGGAGAGCCCCCAGAAGCCCGGCGGCGCCCTGAACGCC	50
OsCas12a-4-6	CTCCTTGAAGCTCTTGAAGGCGCTGGTCAGCTGCAGGGCGTTCAGGGCGCCGCCG	55
OsCas12a-4-7	AGCGCCTTCAAGAGCTTCAAGGAGCTGGGCAAGCAGACCGGCATCATCTACTACG	55
OsCas12a-4-8	GGTCGATCTTGCTGGTCAGGTAGGCGGGCACGTAGTAGATGATGCCGGTCTGCT	54
OsCas12a-4-9	CTACCTGACCAGCAAGATCGACCCCACCACCGGCTTCGCCAACCTGTTCTACATC	55
OsCas12a-4-10	GCGGGCCTTGTCCACGCTCTCGTACTTGATGTAGAACAGGTTGGCGAAGCC	51
OsCas12a-4-11	AGAGCGTGGACAAGGCCCGCGACTTCTTCAGCAAGTTCGACTTCATCCGCTACAACC	57
OsCas12a-4-12	CGAAGCCGAACTCGAAGTAGTTGTCCATCTGGTTGTAGCGGATGAAGTCGAACTTG	56
OsCas12a-4-13	GACAACTACTTCGAGTTCGGCTTCGACTACAAGAGCTTCACCGAGCGCGCC	51
OsCas12a-4-14	GTGCAGGCGATCCACTTGCTCTTGCAGCCGCTGGCGCGCTCGGTGAAGCTCT	52
OsCas12a-4-15	GAGCAAGTGGATCGCCTGCACCAACGGCGAGCGCATCGTGAAGTACCGCAACAG	54
OsCas12a-4-16	CGGTCTTGTCGTCGAAGCTGTTGTTCTTGTCGCTGTTGCGGTACTTCACGATGCG	55
OsCas12a-4-17	ACAACAGCTTCGACGACAAGACCGTGATCCTGACCGACGAGTACCGCAGCC	51
OsCas12a-4-18	CCTCGTCGATGTAGTTCTGCAGGTACTTGTCGAACAGGCTGCGGTACTCGTCGGTC	56
OsCas12a-4-19	TACCTGCAGAACTACATCGACGAGGACGACCTGAAGGACCAGATCCTGCAGATCG	55
OsCas12a-4-20	CAGCTTGATCAGGTTCTTGTAGAAGTCGGCGCTGTCGATCTGCAGGATCTGGTCCTTCA	59
OsCas12a-4-21	CGACTTCTACAAGAACCTGATCAAGCTGTTCCAGCTGACCCTGCAGATGCG	51
OsCas12a-4-22	GTAGTCGCGCTTGCCGTCGCTGCTGCTGTTGCGCATCTGCAGGGTCAGCTG	51
OsCas12a-4-23	GCGACGGCAAGCGCGACTACATCATCAGCCCCGTGAAGAACTACCGCGAGGAG	53
OsCas12a-4-24	GGTGTCGTCGCTGAACTCGCTGCAGAAGAACTCCTCGCGGTAGTTCTTCACG	52
OsCas12a-4-25	AGCGAGTTCAGCGACGACACCTTCCCCCGCGACGCCGACGCCAACGGCGC	50
OsCas12a-4-26	CACCCACAGGCCCTTGCGGGCGATGTTGTAGGCGCCGTTGGCGTCGGCGT	50
OsCas12a-4-27	CCCGCAAGGGCCTGTGGGTGATCAAGCAGATCCGCGAGACCAAGAGCGGC	50
OsCas12a-4-28	CGCTGTTGCTCATGGCCAGGTTGATCTTGGTGCCGCTCTTGGTCTCGCGGA	51
OsCas12a-4-29	ACCTGGCCATGAGCAACAGCGAGTGGCTGGAGTACGCCCAGTGCAACCTGC	51
OsCas12a-4-30	GACTTTCCTCTTCTTCTTTGGGCTAGCCAGCAGGTTGCACTGGGCGTACT	50

## Sheet: PrCas12a
Name	Sequence 5'-3'	bp
PrCas12a-1-1	CCCAAGAAGAAGAGGAAGGTTCCCGGGATGATCATCGGCCGCGACTTCAACATG	54
PrCas12a-1-2	GATGGGGTACATCTTGGTCAGGTTCTGGTAGTACATGTTGAAGTCGCGGCCGATGA	56
PrCas12a-1-3	GAACCTGACCAAGATGTACCCCATCAGCAAGACCCTGCGCAACGAGCTGATC	52
PrCas12a-1-4	CTTGCGGATGTTCTCCAGGGTCTTGCCCACGGGGATCAGCTCGTTGCGCAGGGT	54
PrCas12a-1-5	AGACCCTGGAGAACATCCGCAAGAACGGCATCCTGGAGGCCGACATCCAGC	51
PrCas12a-1-6	CCATCAGCTTCTTCACGTGCTCGTAGTCGGCCTTGCGCTGGATGTCGGCCTCCAGG	56
PrCas12a-1-7	TACGAGCACGTGAAGAAGCTGATGGACAACTACCACAAGCAGCTGATCAACGAGG	55
PrCas12a-1-8	GGTCGCTCAGGTGCACGCCCTGCAGGGCCTCGTTGATCAGCTGCTTGTGGT	51
PrCas12a-1-9	GGGCGTGCACCTGAGCGACCTGAGCGACGCCTACGACCTGTACTTCAACCTGAGCAAG	58
PrCas12a-1-10	CTGAAGGCGTCCACGCTGTTCTTCTCCTTGCTCAGGTTGAAGTACAGGTCGTA	53
PrCas12a-1-11	AGAACAGCGTGGACGCCTTCAGCAAGTGCCAGGACAAGCTGCGCAAGGAGATC	53
PrCas12a-1-12	GGGGAAGTTCTCGTGGTTCTTCAGCAGGCTCACGATCTCCTTGCGCAGCTTGTCC	55
PrCas12a-1-13	CTGAAGAACCACGAGAACTTCCCCAAGATCGGCAACAAGGAGATCATCAAGCTGCTG	57
PrCas12a-1-14	GTCGGTGTCGTTGTCGTACAGGCTCTGCAGCAGCTTGATGATCTCCTTGTTGC	53
PrCas12a-1-15	CCTGTACGACAACGACACCGACTACAAGGCCCTGGACAGCTTCAGCAACTTCTACAC	57
PrCas12a-1-16	CGCACCTCGTTGTAGCTGCTGAAGTAGGTGTAGAAGTTGCTGAAGCTGTCCAG	53
PrCas12a-1-17	TCAGCAGCTACAACGAGGTGCGCAAGAACCTGTACAGCGACGAGGAGAAGAGC	53
PrCas12a-1-18	CTCGTTGATCAGGCGGTAGGCCACGGTGCTGCTCTTCTCCTCGTCGCTGTAC	52
PrCas12a-1-19	GCCTACCGCCTGATCAACGAGAACCTGCCCAAGTTCCTGGACAACATCAAGGCCTAC	57
PrCas12a-1-20	CACGCCGGCCTTCTTGGCGATGGCGTAGGCCTTGATGTTGTCCAGGAACT	50
PrCas12a-1-21	TCGCCAAGAAGGCCGGCGTGCGCGCCGAGGGCCTGAGCGAGGAGGACCAG	50
PrCas12a-1-22	GCGCTCGAAGGTCTCGATGATGAACAGGCAGTCCTGGTCCTCCTCGCTCAGGC	53
PrCas12a-1-23	TCATCATCGAGACCTTCGAGCGCACCCTGACCCAGGACGGCATCGACAAC	50
PrCas12a-1-24	CGGTGTTCAGCTTGCCGATGGCGGCGTTGTAGTTGTCGATGCCGTCCTGGG	51
PrCas12a-1-25	CCATCGGCAAGCTGAACACCGCCATCAACCTGTTCAACCAGCAGAACAAGAAGCAGG	57
PrCas12a-1-26	CTGGGGCACCTTGCGGAAGCCCTCCTGCTTCTTGTTCTGCTGGTTGAACA	50
PrCas12a-1-27	GCTTCCGCAAGGTGCCCCAGATGAAGTGCCTGTACAAGCAGATCCTGAGCGACC	54
PrCas12a-1-28	GCTGAACTCGTCGATGAAGGCCTCCTCGCGGTCGCTCAGGATCTGCTTGTACA	53
PrCas12a-1-29	AGGCCTTCATCGACGAGTTCAGCGACGACGAGGACCTGATCACCAACATCGAGAG	55
PrCas12a-1-30	GAACACGTTCATGTTCTCGGCGAAGCTCTCGATGTTGGTGATCAGGTCCT	50
PrCas12a-2-1	CCGAGAACATGAACGTGTTCCTGAACAGCGAGATCATCACCGACTTCAAGATCGCC	56
PrCas12a-2-2	ACCAGGCTGCCGTCGCTCTCCACCAGGGCGATCTTGAAGTCGGTGATGATC	51
PrCas12a-2-3	GAGAGCGACGGCAGCCTGGTGTACATCAAGAACGACGTGAGCAAGACCAGCTTC	54
PrCas12a-2-4	CGTTCCAGCTGCCGAACACGATGTTGCTGAAGCTGGTCTTGCTCACGTCGT	51
PrCas12a-2-5	CGTGTTCGGCAGCTGGAACGCCATCGACGAGAAGCTGAGCGACGAGTACGACC	53
PrCas12a-2-6	TAGTACTTCTCGTCCTTCTTCTTCTTGCTGTTGGCCAGGTCGTACTCGTCGCTCAGCTT	59
PrCas12a-2-7	GCAAGAAGAAGAAGGACGAGAAGTACTACGAGAAGCGCCAGAAGGAGCTGAAG	53
PrCas12a-2-8	GATGATGGTCTCCAGGTCGTAGCTCTTGTTCTTCTTCAGCTCCTTCTGGCGCTTC	55
PrCas12a-2-9	AGCTACGACCTGGAGACCATCATCGGCCTGTTCGACGACAACAGCGACGTGATC	54
PrCas12a-2-10	GTCGCTCTCCAGCTTCTCGATGTACTTGCCGATCACGTCGCTGTTGTCGTCGA	53
PrCas12a-2-11	CATCGAGAAGCTGGAGAGCGACATCACCGCCATCGCCGAGGCCAAGAACGAC	52
PrCas12a-2-12	GTCGTGCTTGCGCAGCACGATCTCGTCGAAGTCGTTCTTGGCCTCGGCGAT	51
PrCas12a-2-13	TCGTGCTGCGCAAGCACGACAAGAACAAGAGCCTGCGCAAGAACACCAACGC	52
PrCas12a-2-14	CACGGTGTCCAGGTAGCTCTTGATGGCCTCCACGGCGTTGGTGTTCTTGCGCAGG	55
PrCas12a-2-15	ATCAAGAGCTACCTGGACACCGTGAAGGACTTCGAGCGCGACATCAAGCTGATC	54
PrCas12a-2-16	TCTTCTCCACCTCCTGGCCGCTGCCGTTGATCAGCTTGATGTCGCGCTCGA	51
PrCas12a-2-17	CGGCCAGGAGGTGGAGAAGAACCTGGTGGTGTACGCCGAGCAGGAGAACATCC	53
PrCas12a-2-18	GTTGTACAGGCTGTCCACGTTCTTGATCTCGGCCAGGATGTTCTCCTGCTCGGCGTA	57
PrCas12a-2-19	TCAAGAACGTGGACAGCCTGTACAACATGAGCCGCAACTACCTGACCCAG	50
PrCas12a-2-20	GAAGTTCAGCTTGAACTTCTCGGTGCTGAAGGGCTTCTGGGTCAGGTAGTTGCGGC	56
PrCas12a-2-21	GCACCGAGAAGTTCAAGCTGAACTTCAACCGCGCCACCCTGCTGAACGGC	50
PrCas12a-2-22	CCCAGGTTGTCGGTCTCCTTGTTCTTGTCCCAGCCGTTCAGCAGGGTGGCGC	52
PrCas12a-2-23	ACAAGGAGACCGACAACCTGGGCATCCTGTTCGAGAAGGACGGCATGTACTACC	54
PrCas12a-2-24	GAAGATCTTGTTGGCCTTGGTGTTCATGATGCCCAGGTAGTACATGCCGTCCTTCTCGA	59
PrCas12a-2-25	TCATGAACACCAAGGCCAACAAGATCTTCGTGAACATCCCCAAGGCCACCAG	52
PrCas12a-2-26	GCAGCTTGTAGTTCACCTTGTGGTACACGTCGTTGCTGGTGGCCTTGGGGATGTTCA	57
PrCas12a-2-27	TGTACCACAAGGTGAACTACAAGCTGCTGCCCGGCCCCAACAAGATGCTG	50
PrCas12a-2-28	CCAGGTTGCTCTGGGCGAAGAACACCTTGGGCAGCATCTTGTTGGGGCCGG	51
PrCas12a-2-29	TCTTCGCCCAGAGCAACCTGGACTACTACAAGCCCAGCGAGGAGCTGCTG	50
PrCas12a-2-30	CTTCTTGTGGGTGCCGGCCTTGTACTTGGCCAGCAGCTCCTCGCTGGGCT	50
PrCas12a-3-1	AGGCCGGCACCCACAAGAAGGGCGACAACTTCAGCCTGGAGGACTGCCACG	51
PrCas12a-3-2	GCTTCTCGATGCTGGCCTTGAAGAAGTCGATCAGGGCGTGGCAGTCCTCCAGGCTG	56
PrCas12a-3-3	TTCTTCAAGGCCAGCATCGAGAAGCACCCCGACTGGAGCAGCTTCGGCTTCG	52
PrCas12a-3-4	GGTCCTCGTAGGTGCAGGTCTCGCTGAACTCGAAGCCGAAGCTGCTCCAGT	51
PrCas12a-3-5	GACCTGCACCTACGAGGACCTGAGCGGCTTCTACCGCGAGGTGGAGAAGCAG	52
PrCas12a-3-6	CGTCCACGTCGGTGTAGGTGATCTTGTAGCCCTGCTTCTCCACCTCGCGGTA	52
PrCas12a-3-7	TCACCTACACCGACGTGGACGCCGACTACATCACCAGCCTGGTGGAGCGCG	51
PrCas12a-3-8	TGAAGTCCTTGTTGTAGATCTGGAACAGGTACAGCTCGTCGCGCTCCACCAGGCTGGTG	59
PrCas12a-3-9	CTGTTCCAGATCTACAACAAGGACTTCAGCCCCTACAGCAAGGGCAACCTGAAC	54
PrCas12a-3-10	GTCGAACAGCATCTGCAGGTAGATGGTGTGCAGGTTCAGGTTGCCCTTGCTGTAGG	56
PrCas12a-3-11	CATCTACCTGCAGATGCTGTTCGACCAGCGCAACCTGAACAACGTGGTGTACAAGCTG	58
PrCas12a-3-12	GTAGAACACCTCGGCCTCGCCGTTCAGCTTGTACACCACGTTGTTCAGGTT	51
PrCas12a-3-13	GCGAGGCCGAGGTGTTCTACCGCCCCGCCAGCATCAACGACGAGGAGGTGATCATC	56
PrCas12a-3-14	GTTCTTGATCTCCTCGCCGGCCTTGTGGATGATCACCTCCTCGTCGTTGATG	52
PrCas12a-3-15	GCCGGCGAGGAGATCAAGAACAAGAACAGCAAGCGCGCCGTGGACAAGCCC	51
PrCas12a-3-16	GGTCCTTGATGATGTCGTAGCCGAACTTGCTGGTGGGCTTGTCCACGGCGCGCT	54
PrCas12a-3-17	CGGCTACGACATCATCAAGGACCGCCGCTACAGCAAGGACAAGTTCATGCTGCACATC	58
PrCas12a-3-18	GTCCACGCCGAAGTTCATGGTCACGGGGATGTGCAGCATGAACTTGTCCTTGCT	54
PrCas12a-3-19	TGACCATGAACTTCGGCGTGGACGAGACCCGCCGCTTCAACGACGTGGTG	50
PrCas12a-3-20	GCACCTTCTCGTCGTTGCGCAGGGCGTCGTTCACCACGTCGTTGAAGCGGC	51
PrCas12a-3-21	TGCGCAACGACGAGAAGGTGCGCGTGATCGGCATCGACCGCGGCGAGCGC	50
PrCas12a-3-22	GGTGTCCACCACCACCACGTACAGCAGGTTGCGCTCGCCGCGGTCGATGC	50
PrCas12a-3-23	ACGTGGTGGTGGTGGACACCGACGGCACCATCCTGGAGCAGATCAGCCTGAAC	53
PrCas12a-3-24	GGTCTCGATGCTGTACTCGTTGTTGATGATGCTGTTCAGGCTGATCTGCTCCAGGA	56
PrCas12a-3-25	TCAACAACGAGTACAGCATCGAGACCGACTACCACAAGCTGCTGGACGAGAAG	53
PrCas12a-3-26	CTTGCGGGCGCGGTCGCGGTCGCCCTCCTTCTCGTCCAGCAGCTTGTGGT	50
PrCas12a-3-27	ACCGCGACCGCGCCCGCAAGAACTGGACCACCATCGAGAACATCAAGGAGCTGAAG	56
PrCas12a-3-28	CACCACCTGGCTCAGGTAGCCCTCCTTCAGCTCCTTGATGTTCTCGATGG	50
PrCas12a-3-29	GCTACCTGAGCCAGGTGGTGAACGTGATCGCCAAGCTGGTGCTGAAGTACAACG	54
PrCas12a-3-30	GTTCAGGTCCTCCAGGCAGATGATGGCGTTGTACTTCAGCACCAGCTTGG	50
PrCas12a-4-1	TCTGCCTGGAGGACCTGAACTTCGGCTTCAAGCGCGGCCGCCAGAAGGTG	50
PrCas12a-4-2	CGATCAGCATCTTCTCGAACTTCTGGTACACCTGCTTCTCCACCTTCTGGCGGCCGCGC	59
PrCas12a-4-3	TACCAGAAGTTCGAGAAGATGCTGATCGACAAGCTGAACTACCTGGTGATCGACAAG	57
PrCas12a-4-4	CCTCGGGCTTGTCCTGCTTGCGGCTCTTGTCGATCACCAGGTAGTTCAGCT	51
PrCas12a-4-5	CAAGCAGGACAAGCCCGAGGAGTTCGGCGGCGCCCTGAACGCCCTGCAGCT	51
PrCas12a-4-6	GCCCATGTCCTTGAAGCTGGTGAACTTGCTGGTCAGCTGCAGGGCGTTCAGGGC	54
PrCas12a-4-7	TCACCAGCTTCAAGGACATGGGCAAGCAGACCGGCATCATCTACTACGTGCCC	53
PrCas12a-4-8	GGTGGGGTCGATCTTGCTGGTCAGGTAGGCGGGCACGTAGTAGATGATGCCG	52
PrCas12a-4-9	ACCAGCAAGATCGACCCCACCACCGGCTTCGCCAACCTGTTCTACGTGAAGTACGAG	57
PrCas12a-4-10	CTGAAGAACTCCTTGGCCTTCTCCACGTTCTCGTACTTCACGTAGAACAGGTTGG	55
PrCas12a-4-11	GGAGAAGGCCAAGGAGTTCTTCAGCCGCTTCGACAGCATCAGCTACAACAACGAGAG	57
PrCas12a-4-12	CTTGTAGTCGAAGGCGAACTCGAAGTAGCCGCTCTCGTTGTTGTAGCTGATGCTGTC	57
PrCas12a-4-13	ACTTCGAGTTCGCCTTCGACTACAAGAAGTTCACCGACCGCGCCTGCGGC	50
PrCas12a-4-14	CCGTAGGTGCACACGGTCCACTGGCTGCGGGCGCCGCAGGCGCGGTCGGTG	51
PrCas12a-4-15	TGGACCGTGTGCACCTACGGCGAGCGCATCATCAAGTTCCGCAACACCGAGAAGAAC	57
PrCas12a-4-16	GCACGATGGTCTTGTCGTCGAAGCTGTTGTTCTTCTCGGTGTTGCGGAACTTGA	54
PrCas12a-4-17	CTTCGACGACAAGACCATCGTGCTGAGCGAGGAGTTCAAGGAGCTGTTCAGCATCTAC	58
PrCas12a-4-18	GGCGCCGTCCTCGTAGCTGATGCCGTAGATGCTGAACAGCTCCTTGAACTC	51
PrCas12a-4-19	TCAGCTACGAGGACGGCGCCGAGCTGAAGAACAAGATCATGAGCGTGGACGAGG	54
PrCas12a-4-20	GCGGGTCAGGCTGCGGAAGAAGTCGGCCTCGTCCACGCTCATGATCTTGT	50
PrCas12a-4-21	TCTTCCGCAGCCTGACCCGCCTGTTCCAGCAGACCATGCAGATGCGCAACAGC	53
PrCas12a-4-22	GATGATGTAGTCGCGGGTCACGTCGTTGCTGCTGTTGCGCATCTGCATGGTCT	53
PrCas12a-4-23	ACGTGACCCGCGACTACATCATCAGCCCCATCATGAACGACCGCGGCGAG	50
PrCas12a-4-24	GCTGGCGTCGCAGGCCTCGCTGTTGAAGAACTCGCCGCGGTCGTTCATGA	50
PrCas12a-4-25	GCGAGGCCTGCGACGCCAGCAAGCCCAAGGACGCCGACGCCAACGGCGCC	50
PrCas12a-4-26	CACCCACAGGCCCTTGCGGGCGATGTTGAAGGCGCCGTTGGCGTCGGCGT	50
PrCas12a-4-27	CCCGCAAGGGCCTGTGGGTGCTGGAGCAGATCCGCAACACCCCCAGCGGC	50
PrCas12a-4-28	GGCGTTGCTCATGGCCAGGTTCAGCTTGTCGCCGCTGGGGGTGTTGCGGA	50
PrCas12a-4-29	ACCTGGCCATGAGCAACGCCGAGTGGCTGGAGTACGCCCAGCGCAACCAG	50
PrCas12a-4-30	GACTTTCCTCTTCTTCTTTGGGCTAGCGATCTGGTTGCGCTGGGCGTACT	50

## Sheet: PsCas12a
Name	Sequence 5'-3'	bp
PsCas12a-1-1	CCCAAGAAGAAGAGGAAGGTTCCCGGGGAGAACTTCAAGAACCTGTACCCCATCAACAA	59
PsCas12a-1-2	CGCAGCTCGAAGCGCAGGGTCTTGTTGATGGGGTACAGGTTCTTGAAGTT	50
PsCas12a-1-3	ACCCTGCGCTTCGAGCTGCGCCCCTACGGCAAGACCCTGGAGAACTTCAAGAAGAGC	57
PsCas12a-1-4	GAAGGCGTCCTTCTCCAGCAGGCCGCTCTTCTTGAAGTTCTCCAGGGTCTT	51
PsCas12a-1-5	CTGCTGGAGAAGGACGCCTTCAAGGCCAACAGCCGCCGCAGCATGCAGG	49
PsCas12a-1-6	CCTCGATGGTCTCCTTGAACTTCTCGTCGATGATGGCCTGCATGCTGCGGCGGCT	55
PsCas12a-1-7	GAGAAGTTCAAGGAGACCATCGAGGAGCGCCTGAAGTACACCGAGTTCAGCGAG	54
PsCas12a-1-8	CCTTGCTGGTCATGTTGCCCAGGTCGCACTCGCTGAACTCGGTGTACTTCAG	52
PsCas12a-1-9	CTGGGCAACATGACCAGCAAGGACAAGAAGATCACCGACAAGGCCGCCAC	50
PsCas12a-1-10	GTCGAAGCTCAGGATCACCTGCTTCTTCAGGTTGGTGGCGGCCTTGTCGGTGAT	54
PsCas12a-1-11	AAGCAGGTGATCCTGAGCTTCGACGACGAGATCTTCAACAACTACCTGAAGCCCGAC	57
PsCas12a-1-12	CGTTCTTGAACAGGGCGTCGATGTTCTTGTCGGGCTTCAGGTAGTTGTTGAAGAT	55
PsCas12a-1-13	AACATCGACGCCCTGTTCAAGAACGACCCCAGCAACCCCGTGATCAGCACC	51
PsCas12a-1-14	CGAAGAAGTTCACGAAGTAGGTGGTGAAGCCCTTGAAGGTGCTGATCACGGGGTTGCT	58
PsCas12a-1-15	TTCACCACCTACTTCGTGAACTTCTTCGAGATCCGCAAGCACATCTTCAAGGGC	54
PsCas12a-1-16	CGGTAGGCCATGCTGCCGCTGCTCTCGCCCTTGAAGATGTGCTTGCGGAT	50
PsCas12a-1-17	AGCGGCAGCATGGCCTACCGCATCATCGACGAGAACCTGACCACCTACCTGAAC	54
PsCas12a-1-18	CTCGGGCAGCTTCTTGATCTTCTCGATGTTGTTCAGGTAGGTGGTCAGGTTCTC	54
PsCas12a-1-19	GAGAAGATCAAGAAGCTGCCCGAGGAGCTGAAGAGCCAGCTGGAGGGCATC	51
PsCas12a-1-20	ATGAACTCGTTGTAGTTGTTCAGCTTGTCGATCTGGTCGATGCCCTCCAGCTGGCTCTT	59
PsCas12a-1-21	GACAAGCTGAACAACTACAACGAGTTCATCACCCAGAGCGGCATCACCCA	50
PsCas12a-1-22	CTCTTGCTGATGCCGCCGATGATCTCGTTGTAGTGGGTGATGCCGCTCTGGGT	53
PsCas12a-1-23	ATCATCGGCGGCATCAGCAAGAGCGAGAACGTGAAGATCCAGGGCATCAACGAG	54
PsCas12a-1-24	CACCTTGTTCTTCTGGCAGTACAGGTTGATGCCCTCGTTGATGCCCTGGATCTTCAC	57
PsCas12a-1-25	AACCTGTACTGCCAGAAGAACAAGGTGAAGCTGCCCCGCCTGACCCCCC	49
PsCas12a-1-26	CTCACGCGGTCGCTCAGGATCATCTTGTACAGGGGGGTCAGGCGGGGCAG	50
PsCas12a-1-27	ATCCTGAGCGACCGCGTGAGCAACAGCTTCGTGCTGGACACCATCGAGAACG	52
PsCas12a-1-28	CAGGTCGCTGATCATCTCGATCAGCTCGGTGTCGTTCTCGATGGTGTCCAGCAC	54
PsCas12a-1-29	CTGATCGAGATGATCAGCGACCTGATCAACAAGACCGAGATCAGCCAGGACG	52
PsCas12a-1-30	CACGTCCTGGCTGATCTCGGTCTT	24
PsCas12a-2-1	CCGAGATCAGCCAGGACGTGATCATGAGCGACATCCAGAACATCTTCATCAAGTACAAG	59
PsCas12a-2-2	CCGGGCAGGTTGCCCAGCTGCTTGTACTTGATGAAGATGTTCTGGATGT	49
PsCas12a-2-3	AGCTGGGCAACCTGCCCGGCATCAGCTACAGCAGCATCGTGAACGCCATCTG	52
PsCas12a-2-4	CCGTCGCCGAAGTTGTTGTCGTAGTCGCTGCAGATGGCGTTCACGATGCTGC	52
PsCas12a-2-5	ACGACAACAACTTCGGCGACGGCAAGCGCAAGAAGAGCTACGAGAACGACCGC	53
PsCas12a-2-6	GCTGTACACGTTGGTCTCCAGGTGCTTCTTGCGGTCGTTCTCGTAGCTCTTCT	53
PsCas12a-2-7	ACCTGGAGACCAACGTGTACAGCATCAACTACATCAGCGAGCTGCTGACCG	51
PsCas12a-2-8	GTAGCGCATCTTGATGTTGCTGCTCACGTCGGTGTCGGTCAGCAGCTCGCTGATGT	56
PsCas12a-2-9	TGAGCAGCAACATCAAGATGCGCTACAAGGAGCTGGAGCAGAACTACCAGGTG	53
PsCas12a-2-10	CATCCAGTTGGTGGCGTTGAAGTTCTCCTTGCACACCTGGTAGTTCTGCTCCAGCT	56
PsCas12a-2-11	AGAACTTCAACGCCACCAACTGGATGAACATCAAGAACATCAAGCAGAGCGAGAAGAC	58
PsCas12a-2-12	GTCCAGCAGGTCCTTGATCAGGTTGGTCTTCTCGCTCTGCTTGATGTTCTTGA	53
PsCas12a-2-13	ACCTGATCAAGGACCTGCTGGACATCCTGAAGAGCATCCAGCGCTTCTACGAC	53
PsCas12a-2-14	GGTTCTTGTCCTCGTCCACGATGTCGAACAGGTCGTAGAAGCGCTGGATGCTCT	54
PsCas12a-2-15	ACATCGTGGACGAGGACAAGAACCCCAGCGCCGAGTTCTACACCTGGCTGAG	52
PsCas12a-2-16	GTTGAACTCGAAGTCAAGCTTCTCGGCGTTCTTGCTCAGCCAGGTGTAGAACTCGG	56
PsCas12a-2-17	CCGAGAAGCTTGACTTCGAGTTCAACAGCGTGTACAACAAGAGCCGCAACTACCTG	56
PsCas12a-2-18	GATCTTCTTGTCGCTGTACTGCTTGCGGGTCAGGTAGTTGCGGCTCTTGTTGTACA	56
PsCas12a-2-19	GCAAGCAGTACAGCGACAAGAAGATCAAGCTGAACTTCGACAGCCCCACCC	51
PsCas12a-2-20	CTCCTTGTTGGCGTCCCAGCCCTTGGCCAGGGTGGGGCTGTCGAAGTTCA	50
PsCas12a-2-21	GCTGGGACGCCAACAAGGAGATCGACAACAGCACCATCATCATGCGCAAGTTCAAC	56
PsCas12a-2-22	GTAGTCGTAGTCGCCGCGGTCGTTGTTGAACTTGCGCATGATGATGGTGC	50
PsCas12a-2-23	ACCGCGGCGACTACGACTACTTCCTGGGCATCTGGAACAAGAGCACCCCCG	51
PsCas12a-2-24	GTTGTCCTCCAGGGGGATGATCTTCTCGTTGGCGGGGGTGCTCTTGTTCCAGA	53
PsCas12a-2-25	AGATCATCCCCCTGGAGGACAACGGCCTGTTCGAGAAGATGCAGTACAAGCTGTACC	57
PsCas12a-2-26	GGGCAGCATCTTGCTGGGGTCGGGGTACAGCTTGTACTGCATCTTCTCGA	50
PsCas12a-2-27	ACCCCAGCAAGATGCTGCCCAAGCAGTTCCTGAGCAAGATCTGGAAGGCCAAGC	54
PsCas12a-2-28	CTTGTCGAACTCGGGGGTGGTGGGGTGCTTGGCCTTCCAGATCTTGCTCA	50
PsCas12a-2-29	CCACCCCCGAGTTCGACAAGAAGTACAAGGAGGGCCGCCACAAGAAGGGC	50
PsCas12a-2-30	GGGGCCCTTCTTGTGGCGGCCCT	23
PsCas12a-3-1	GCCGCCACAAGAAGGGCCCCGACTTCGAGAAGGAGTTCCTGCACGAGCTGATC	53
PsCas12a-3-2	GGTTCACCAGGCCGTGCTTGAAGCAGTCGATCAGCTCGTGCAGGAACTCCT	51
PsCas12a-3-3	TCAAGCACGGCCTGGTGAACCACGACGAGAAGTACCAGGACGTGTTCGGCTTC	53
PsCas12a-3-4	GCTGTTGTAGTCCTCGGTGTTGCGCAGGTTGAAGCCGAACACGTCCTGGTACT	53
PsCas12a-3-5	GCAACACCGAGGACTACAACAGCTACACCGAGTTCCTGGAGGACGTGGAGC	51
PsCas12a-3-6	GGCGATCTTGTTGAAGCTCAGGTTGTAGTTGCAGCGCTCCACGTCCTCCAGGAACT	56
PsCas12a-3-7	ACAACCTGAGCTTCAACAAGATCGCCGACACCAGCAACCTGATCAACGACGG	52
PsCas12a-3-8	CCTTGCTCCAGATCTGGAACACGTACAGCTTGCCGTCGTTGATCAGGTTGCTGG	54
PsCas12a-3-9	ACGTGTTCCAGATCTGGAGCAAGGACTTCAGCATCGACAGCAAGGGCACC	50
PsCas12a-3-10	GAACAGGCTCTCGAAGTAGATGGTGTTCAGGTTCTTGGTGCCCTTGCTGTCGATGC	56
PsCas12a-3-11	ACACCATCTACTTCGAGAGCCTGTTCAGCGAGGAGAACATGATCGAGAAGATGTTCAAG	59
PsCas12a-3-12	GATCTCGGCCTCGCCGCTCAGCTTGAACATCTTCTCGATCATGTTCTCCT	50
PsCas12a-3-13	TGAGCGGCGAGGCCGAGATCTTCTACCGCCCCGCCAGCCTGAACTACTGC	50
PsCas12a-3-14	CGTGGTGGTGGCCCTTCTTGATGATGTCCTCGCAGTAGTTCAGGCTGGCGG	51
PsCas12a-3-15	TCAAGAAGGGCCACCACCACGCCGAGCTGAAGGACAAGTTCGACTACCCCATCATC	56
PsCas12a-3-16	CTTGTCCTGGCTGTAGCGCTTGTCCTTGATGATGGGGTAGTCGAACTTGTCCT	53
PsCas12a-3-17	ACAAGCGCTACAGCCAGGACAAGTTCTTCTTCCACGTGCCCATGGTGATCAAC	53
PsCas12a-3-18	GCTCTTGCTGTTCAGCTTCTCGCTCTTGTAGTTGATCACCATGGGCACGTGGA	53
PsCas12a-3-19	GCGAGAAGCTGAACAGCAAGAGCCTGAACAACCGCACCAACGAGAACCTGG	51
PsCas12a-3-20	GGTCGATGCCGATGATGTGGGTGAACTGGCCCAGGTTCTCGTTGGTGCGGT	51
PsCas12a-3-21	CCCACATCATCGGCATCGACCGCGGCGAGCGCCACCTGATCTACCTGACCG	51
PsCas12a-3-22	CACGATCTCGCCGGTGCTCACGTCCACCACGGTCAGGTAGATCAGGTGGC	50
PsCas12a-3-23	TGAGCACCGGCGAGATCGTGGAGCAGAAGCACCTGGACGAGATCATCAACACCG	54
PsCas12a-3-24	GGTCTTGTGCTCCACGCCCTTGGTGTCGGTGTTGATGATCTCGTCCAGGT	50
PsCas12a-3-25	AGGGCGTGGAGCACAAGACCCACTACCTGAACAAGCTGGAGGAGAAGAGCAAGAC	55
PsCas12a-3-26	CCCAGCTCTTGCGCTCGTTGTCGCGGGTCTTGCTCTTCTCCTCCAGCTTGT	51
PsCas12a-3-27	ACAACGAGCGCAAGAGCTGGGAGGCCATCGAGACCATCAAGGAGCTGAAGGAGG	54
PsCas12a-3-28	GGATCTCGTTGATCACGTGGCTGATGTAGCCCTCCTTCAGCTCCTTGATGGTCT	54
PsCas12a-3-29	TCAGCCACGTGATCAACGAGATCCAGAAGCTGCAGGAGAAGTACAACGCCCTG	53
PsCas12a-3-30	CAGGGCGTTGTACTTCTCCTGCA	23
PsCas12a-4-1	AGGAGAAGTACAACGCCCTGATCGTGATGGAGAACCTGAACTACGGCTTCAAGAACAG	58
PsCas12a-4-2	CACCTGCTTCTCCACCTTGATGCGGCTGTTCTTGAAGCCGTAGTTCAGGTTCT	53
PsCas12a-4-3	GCATCAAGGTGGAGAAGCAGGTGTACCAGAAGTTCGAGACCGCCCTGATCAAG	53
PsCas12a-4-4	GGGGTCCTTCTTGTCGATGATGTAGTTGAACTTCTTGATCAGGGCGGTCTCGAACT	56
PsCas12a-4-5	ACTACATCATCGACAAGAAGGACCCCGAGACCTACATCCACGGCTACCAGC	51
PsCas12a-4-6	GATCTTGTCCAGGGTGGTGATGGGGTTGGTCAGCTGGTAGCCGTGGATGTAGG	53
PsCas12a-4-7	CCATCACCACCCTGGACAAGATCGGCAACCAGAGCGGCATCGTGCTGTACATC	53
PsCas12a-4-8	GGGTCGATCTTGCTGGTGTTCCAGGCGGGGATGTACAGCACGATGCCGCTCT	52
PsCas12a-4-9	GGAACACCAGCAAGATCGACCCCGTGACCGGCTTCGTGAACCTGCTGTACGC	52
PsCas12a-4-10	GCCTGCTCCTGGTTCTTGTACTTCAGGTCGTCGGCGTACAGCAGGTTCACGAAGC	55
PsCas12a-4-11	TGAAGTACAAGAACCAGGAGCAGGCCAAGAGCTTCATCCAGAAGATCGACAACATCTAC	59
PsCas12a-4-12	CGAACTTGAACTCGCCGTTCTCGAAGTAGATGTTGTCGATCTTCTGGATGAAGC	54
PsCas12a-4-13	TCGAGAACGGCGAGTTCAAGTTCGACATCGACTTCAGCAAGTGGAACAACCGCTAC	56
PsCas12a-4-14	CAGGGTCCACTTGGTCTTGCTGATGCTGTAGCGGTTGTTCCACTTGCTGAAGT	53
PsCas12a-4-15	TCAGCAAGACCAAGTGGACCCTGACCAGCTACGGCACCCGCATCCAGACC	50
PsCas12a-4-16	CTGTCCCACTTGTTGTTCTTCTGGGGGTTGCGGAAGGTCTGGATGCGGGTGCCGT	55
PsCas12a-4-17	CCCAGAAGAACAACAAGTGGGACAGCGCCGAGTACGACCTGACCGAGGAGTTC	53
PsCas12a-4-18	GGGTGCCGTCGATGTTCAGGATCAGCTTGAACTCCTCGGTCAGGTCGTACT	51
PsCas12a-4-19	TCCTGAACATCGACGGCACCCTGAAGAGCCAGGACGTGGAGACCTACAAGAAGTTC	56
PsCas12a-4-20	CTGCAGCATCAGCTTGAACAGGCTCATGAACTTCTTGTAGGTCTCCACGTCCT	53
PsCas12a-4-21	GCCTGTTCAAGCTGATGCTGCAGCTGCGCAACAGCGTGACCGGCACCGAC	50
PsCas12a-4-22	GTCGGTCACGGGGCTGATCATGTAGTCGATGTCGGTGCCGGTCACGCTGT	50
PsCas12a-4-23	TGATCAGCCCCGTGACCGACAAGACCGGCACCCACTTCGACAGCCGCGAG	50
PsCas12a-4-24	TCGGCGTCGGCGGGCAGGTTCTTGATGTTCTCGCGGCTGTCGAAGTGGG	49
PsCas12a-4-25	ACCTGCCCGCCGACGCCGACGCCAACGGCGCCTACAACATCGCCCGCAAGG	51
PsCas12a-4-26	GATGCCGTTCATGATGTTCTCGATGGCCATGATGCCCTTGCGGGCGATGTTGTAGG	56
PsCas12a-4-27	CCATCGAGAACATCATGAACGGCATCAGCGACCCCCTGAAGATCAGCAACGAG	53
PsCas12a-4-28	CTCCTGCTGGTTCTGGATGTACTTCAGGTAGTCCTCGTTGCTGATCTTCAGGGGGT	56
PsCas12a-4-29	TGAAGTACATCCAGAACCAGCAGGAGACTAGCCCAAAGAAGAAGAGGAAAGTC	53
PsCas12a-4-30	GACTTTCCTCTTCTTCTTTGGGC	23

[truncated: 3 more sheets: PxCas12a, SaCas12a, AsCas12a]
